# Supplementary material for: Angiogenesis-associated pathways play critical roles in neonatal sepsis outcomes
Source: Sci Rep. 2024 May 20;14:11444. doi: 10.1038/s41598-024-62195-9 (PMC11106288; doi:10.1038/s41598-024-62195-9)
Supplement: Supplementary file 2 — Supplementary Information 2. [file 41598_2024_62195_MOESM2_ESM.xlsx]

## Sheet: README
RNA-Seq of cecal slurry (CS)-challenged and control mice
Analysis Description:
The FASTQ sequence reads were aligned to the mouse genome (Ensembl GRCm38.94) using STAR v2.5 and mapped to Ensembl transcripts.
Read-counts were generated using htseq-count (HTSeq 0.6.1p1).
RNA samples with <1 million reads after globin removal were excluded from analysis.
Normalization and generation of Differentially Expressed Gene (DEG) lists was done with DESeq2 v1.40.2 using R v4.3.1.
Genes were considered to be differentially expressed with a Benjamini-Hochberg adjusted p-value of <0.05 and a FC value of ± 1.5.
Worksheet	Description
Summary_DEG	Number of DEG upregulated and downregulated per tissue and analysis (contrast)
Blood_CS_Survive_vs_Control	Blood RNA-Seq DEG list for CS-challenged mice who survived vs non-challenged control
Blood_CS_Die_vs_Control	Blood RNA-Seq DEG list for CS-challenged mice who died vs non-challenged control
Blood_CS_Die_vs_CS_Survive	Blood RNA-Seq DEG list for CS-challenged mice who died vs CS-challenged mice who survived
Liver_CS_Survive_vs_Control	Liver RNA-Seq DEG list for CS-challenged mice who survived vs non-challenged control
Liver_CS_Die_vs_Control	Liver RNA-Seq DEG list for CS-challenged mice who died vs non-challenged control
Liver_CS_Die_vs_CS_Survive	Liver RNA-Seq DEG list for CS-challenged mice who died vs CS-challenged mice who survived
Spleen_CS_Survive_vs_Control	Spleen RNA-Seq DEG list for CS-challenged mice who survived vs non-challenged control
Spleen_CS_Die_vs_Control	Spleen RNA-Seq DEG list for CS-challenged mice who died vs non-challenged control
Spleen_CS_Die_vs_CS_Survive	Spleen RNA-Seq DEG list for CS-challenged mice who died vs CS-challenged mice who survived

## Sheet: Summary_DEG
Summary: Differentially Expressed Genes upregulated and downregulated per tissue and analysis
Contrast: CS_Survive vs Control
	# DEG Upregulated	# DEG Downregulated	Total DEG
Blood	1123	774	1897
Liver	2385	2416	4801
Spleen	1800	961	2761
Contrast: CS_Die vs Control
	# DEG Upregulated	# DEG Downregulated	Total DEG
Blood	1243	873	2116
Liver	2840	2911	5751
Spleen	2080	1384	3464
Contrast: CS_Die vs CS_Survive
	# DEG Upregulated	# DEG Downregulated	Total DEG
Blood	60	127	187
Liver	429	620	1049
Spleen	365	530	895

## Sheet: Blood_CS_Survive_vs_Control
	baseMean	log2FoldChange	lfcSE	stat	pvalue	padj	ABSLFC	FC
ENSMUSG00000040026	5327.71	7.50485	0.392868	19.1028	2.39531e-81	2.54334e-77	7.50485	181.629
ENSMUSG00000053113	487.033	3.30477	0.229992	14.3691	8.09181e-47	4.29594e-43	3.30477	9.88178
ENSMUSG00000026822	2062.02	5.9907	0.472016	12.6917	6.5718e-37	2.32598e-33	5.9907	63.5889
ENSMUSG00000032484	641.601	3.13795	0.265072	11.8381	2.47957e-32	6.58201e-29	3.13795	8.80272
ENSMUSG00000040809	155.969	4.96335	0.427359	11.614	3.49907e-31	7.43063e-28	4.96335	31.1972
ENSMUSG00000052212	122.807	3.56403	0.310281	11.4865	1.54272e-30	2.44084e-27	3.56403	11.8272
ENSMUSG00000095620	218.408	4.19297	0.365151	11.4828	1.60914e-30	2.44084e-27	4.19297	18.2898
ENSMUSG00000056071	1515.13	2.45193	0.218618	11.2156	3.4195e-29	4.53853e-26	2.45193	5.47148
ENSMUSG00000053175	126.258	2.19012	0.200643	10.9155	9.71746e-28	1.14644e-24	2.19012	4.56345
ENSMUSG00000054905	240.11	4.07183	0.378533	10.7569	5.50095e-27	5.84091e-24	4.07183	16.8168
ENSMUSG00000022026	132.461	3.3129	0.309699	10.6972	1.04953e-26	1.01308e-23	3.3129	9.93758
ENSMUSG00000056054	917.803	3.03263	0.286011	10.6032	2.87932e-26	2.54772e-23	3.03263	8.183
ENSMUSG00000022902	262.693	3.22079	0.305049	10.5583	4.65083e-26	3.67871e-23	3.22079	9.323
ENSMUSG00000052684	107.046	3.21088	0.304223	10.5543	4.85043e-26	3.67871e-23	3.21088	9.25912
ENSMUSG00000000204	542.487	4.17808	0.400884	10.4222	1.96435e-25	1.3905e-22	4.17808	18.1021
ENSMUSG00000045551	185.487	4.33818	0.429848	10.0924	5.9717e-24	3.96297e-21	4.33818	20.2266
ENSMUSG00000071561	319.957	2.86373	0.284182	10.0771	6.97597e-24	4.35711e-21	2.86373	7.27896
ENSMUSG00000026073	80.2772	4.17208	0.418136	9.97781	1.90625e-23	1.12447e-20	4.17208	18.0269
ENSMUSG00000005800	139.507	2.72513	0.274102	9.94202	2.73226e-23	1.5269e-20	2.72513	6.6122
ENSMUSG00000000957	208.682	3.81273	0.385662	9.88619	4.77872e-23	2.53702e-20	3.81273	14.0523
ENSMUSG00000052270	120.833	4.27621	0.438665	9.74823	1.87706e-22	9.49078e-20	4.27621	19.3761
ENSMUSG00000020227	162.023	3.22013	0.331565	9.71191	2.68275e-22	1.29479e-19	3.22013	9.31871
ENSMUSG00000040950	7.7618	-4.8586	0.502069	-9.67717	3.77022e-22	1.74053e-19	4.8586	-29.0125
ENSMUSG00000026981	708.62	5.34956	0.554275	9.65144	4.84706e-22	2.14442e-19	5.34956	40.7734
ENSMUSG00000059089	159.543	3.37913	0.350376	9.6443	5.19658e-22	2.20709e-19	3.37913	10.4045
ENSMUSG00000021614	118.825	2.95635	0.310196	9.5306	1.56371e-21	6.38595e-19	2.95635	7.7616
ENSMUSG00000031825	61.1535	4.27814	0.452632	9.4517	3.33377e-21	1.31104e-18	4.27814	19.4021
ENSMUSG00000022126	403.952	8.65023	0.93918	9.21041	3.2489e-20	1.21428e-17	8.65023	401.771
ENSMUSG00000032369	48.4115	3.49856	0.37994	9.2082	3.31647e-20	1.21428e-17	3.49856	11.3024
ENSMUSG00000030203	159.097	2.32072	0.254272	9.12691	7.04818e-20	2.49458e-17	2.32072	4.9958
ENSMUSG00000020826	362.803	7.2408	0.793832	9.12133	7.42084e-20	2.54133e-17	7.2408	151.251
ENSMUSG00000079597	340.447	3.18033	0.3488	9.11791	7.65893e-20	2.54133e-17	3.18033	9.06512
ENSMUSG00000039753	217.207	2.21841	0.244369	9.07813	1.10455e-19	3.44945e-17	2.21841	4.65382
ENSMUSG00000042349	436.622	2.72665	0.300281	9.0803	1.08271e-19	3.44945e-17	2.72665	6.61915
ENSMUSG00000000982	310.581	7.29591	0.806401	9.04749	1.46292e-19	4.43809e-17	7.29591	157.14
ENSMUSG00000024679	120.763	4.14574	0.464271	8.92957	4.27669e-19	1.26139e-16	4.14574	17.7008
ENSMUSG00000032715	162.078	5.14112	0.576838	8.91258	4.98565e-19	1.43075e-16	5.14112	35.2883
ENSMUSG00000016496	251.998	3.55292	0.400452	8.87228	7.16624e-19	2.0024e-16	3.55292	11.7364
ENSMUSG00000050737	165.583	6.42757	0.730477	8.79913	1.37878e-18	3.75382e-16	6.42757	86.0777
ENSMUSG00000061100	40.9784	-3.87699	0.444566	-8.72083	2.76174e-18	7.33104e-16	3.87699	-14.6923
ENSMUSG00000018930	240.369	6.72669	0.774467	8.68557	3.76836e-18	9.75913e-16	6.72669	105.909
ENSMUSG00000029082	138.344	2.80271	0.323511	8.66341	4.57852e-18	1.15749e-15	2.80271	6.9775
ENSMUSG00000021133	164.79	1.34639	0.155868	8.63803	5.71914e-18	1.41223e-15	1.34639	2.54275
ENSMUSG00000031762	300.714	5.52966	0.640445	8.63409	5.91954e-18	1.42849e-15	5.52966	46.1948
ENSMUSG00000059657	238.909	2.64926	0.307342	8.61992	6.70035e-18	1.58098e-15	2.64926	6.27347
ENSMUSG00000005413	506.387	2.95295	0.343931	8.58588	9.01408e-18	2.04342e-15	2.95295	7.74333
ENSMUSG00000058427	419.439	7.08701	0.825463	8.58549	9.04508e-18	2.04342e-15	7.08701	135.957
ENSMUSG00000030474	165.646	3.09711	0.364392	8.49938	1.90604e-17	4.21631e-15	3.09711	8.55703
ENSMUSG00000030142	139.016	2.98201	0.3525	8.4596	2.68303e-17	5.81396e-15	2.98201	7.90084
ENSMUSG00000024401	139.474	4.76058	0.569718	8.35603	6.48662e-17	1.3775e-14	4.76058	27.1068
ENSMUSG00000023913	461.584	2.32298	0.278296	8.34714	6.99373e-17	1.45607e-14	2.32298	5.00364
ENSMUSG00000021025	475.296	2.06002	0.248003	8.30644	9.86138e-17	2.01362e-14	2.06002	4.16993
ENSMUSG00000051748	56.0357	3.86375	0.466291	8.28615	1.16976e-16	2.34349e-14	3.86375	14.5581
ENSMUSG00000035673	339.219	1.37035	0.166587	8.22605	1.93493e-16	3.80464e-14	1.37035	2.58533
ENSMUSG00000037405	138.361	1.82321	0.222142	8.20744	2.25956e-16	4.36218e-14	1.82321	3.53868
ENSMUSG00000053846	55.9578	7.52435	0.92353	8.14738	3.71903e-16	7.05154e-14	7.52435	184.1
ENSMUSG00000002103	129.919	2.48022	0.308277	8.04542	8.59498e-16	1.60108e-13	2.48022	5.57982
ENSMUSG00000025491	68.8523	2.03582	0.253618	8.02712	9.97888e-16	1.82682e-13	2.03582	4.10055
ENSMUSG00000063234	47.1563	4.56995	0.57054	8.00987	1.14833e-15	2.0666e-13	4.56995	23.7515
ENSMUSG00000024737	299.002	2.80045	0.350006	8.00114	1.23269e-15	2.14569e-13	2.80045	6.96657
ENSMUSG00000042364	161.444	1.87205	0.233928	8.00266	1.21764e-15	2.14569e-13	1.87205	3.66051
ENSMUSG00000055546	37.0084	-2.94183	0.367835	-7.99771	1.26754e-15	2.17077e-13	2.94183	-7.68388
ENSMUSG00000004040	316.93	0.996401	0.126769	7.86	3.84129e-15	6.47409e-13	0.996401	1.99502
ENSMUSG00000032496	320.433	2.50006	0.319098	7.83477	4.69693e-15	7.79251e-13	2.50006	5.65709
ENSMUSG00000031652	217.323	1.7744	0.226714	7.82658	5.01301e-15	8.18894e-13	1.7744	3.42096
ENSMUSG00000024659	206.821	1.48436	0.190581	7.78863	6.7741e-15	1.08981e-12	1.48436	2.79793
ENSMUSG00000031765	329.941	3.99877	0.516756	7.73822	1.00818e-14	1.59775e-12	3.99877	15.9864
ENSMUSG00000040659	464.616	1.88562	0.244044	7.72654	1.10508e-14	1.72556e-12	1.88562	3.69511
ENSMUSG00000009549	70.7799	-1.17999	0.152851	-7.71991	1.1641e-14	1.79136e-12	1.17999	-2.26576
ENSMUSG00000025408	282.112	3.82181	0.496222	7.70182	1.34146e-14	2.0348e-12	3.82181	14.141
ENSMUSG00000030681	174.332	1.65449	0.214966	7.69653	1.39816e-14	2.09094e-12	1.65449	3.14813
ENSMUSG00000033857	22.6209	-2.12912	0.27738	-7.67585	1.64328e-14	2.42339e-12	2.12912	-4.37452
ENSMUSG00000019850	362.489	2.49421	0.325788	7.65594	1.91911e-14	2.75366e-12	2.49421	5.63421
ENSMUSG00000038235	44.6659	2.66479	0.34802	7.65701	1.90313e-14	2.75366e-12	2.66479	6.34136
ENSMUSG00000079419	145.004	2.79331	0.368227	7.58585	3.30308e-14	4.67628e-12	2.79331	6.9322
ENSMUSG00000022534	44.1713	2.91262	0.384704	7.57108	3.70146e-14	5.17133e-12	2.91262	7.52986
ENSMUSG00000101389	78.6277	3.9568	0.524642	7.54191	4.63153e-14	6.3867e-12	3.9568	15.528
ENSMUSG00000045502	112.638	5.29415	0.702926	7.53159	5.01267e-14	6.82366e-12	5.29415	39.2371
ENSMUSG00000037411	231.366	7.81481	1.05153	7.43183	1.07105e-13	1.43955e-11	7.81481	225.16
ENSMUSG00000058818	383.161	1.93327	0.260208	7.4297	1.08843e-13	1.44462e-11	1.93327	3.81919
ENSMUSG00000042265	55.3234	2.44131	0.329743	7.40369	1.32448e-13	1.73621e-11	2.44131	5.43136
ENSMUSG00000020185	7.18837	-2.32399	0.314281	-7.39462	1.4181e-13	1.83626e-11	2.32399	-5.00715
ENSMUSG00000033508	102.368	2.37125	0.320946	7.38832	1.48697e-13	1.90224e-11	2.37125	5.17389
ENSMUSG00000057101	89.7455	-1.76586	0.239311	-7.37893	1.59561e-13	2.01692e-11	1.76586	-3.40076
ENSMUSG00000030107	156.23	3.40501	0.463495	7.34637	2.0366e-13	2.54408e-11	3.40501	10.5928
ENSMUSG00000112023	302.633	2.19644	0.300439	7.31077	2.65607e-13	3.27932e-11	2.19644	4.58348
ENSMUSG00000005540	12.4072	-3.35211	0.459972	-7.28764	3.15429e-13	3.84968e-11	3.35211	-10.2114
ENSMUSG00000064246	168.085	3.33497	0.459249	7.26178	3.82017e-13	4.60939e-11	3.33497	10.0908
ENSMUSG00000010797	8.34341	-3.79558	0.524174	-7.24106	4.45186e-13	5.31122e-11	3.79558	-13.8862
ENSMUSG00000037820	360.831	2.82493	0.392417	7.19878	6.07517e-13	7.16736e-11	2.82493	7.08577
ENSMUSG00000029304	69.2142	6.42378	0.892756	7.19545	6.22534e-13	7.26381e-11	6.42378	85.8521
ENSMUSG00000032294	1308.19	1.39276	0.19379	7.18697	6.62436e-13	7.64537e-11	1.39276	2.62581
ENSMUSG00000022148	355.953	0.946398	0.132284	7.15431	8.40966e-13	9.60148e-11	0.946398	1.92705
ENSMUSG00000026773	225.802	2.11676	0.296183	7.14681	8.88185e-13	1.00327e-10	2.11676	4.3372
ENSMUSG00000044103	88.6163	4.44679	0.624022	7.12601	1.03317e-12	1.15295e-10	4.44679	21.8081
ENSMUSG00000044350	69.7188	2.63067	0.369228	7.12479	1.04241e-12	1.15295e-10	2.63067	6.19315
ENSMUSG00000027398	215.187	2.52274	0.354791	7.11048	1.15641e-12	1.26585e-10	2.52274	5.74671
ENSMUSG00000028645	142.164	2.02695	0.285234	7.10628	1.19216e-12	1.29167e-10	2.02695	4.07543
ENSMUSG00000018171	178.91	1.47969	0.208616	7.09291	1.31326e-12	1.4085e-10	1.47969	2.7889
ENSMUSG00000048234	138.273	2.17747	0.307519	7.08076	1.43365e-12	1.52224e-10	2.17747	4.52359
ENSMUSG00000027514	151.877	2.51997	0.35621	7.07438	1.50116e-12	1.57815e-10	2.51997	5.7357
ENSMUSG00000062380	41.7779	3.54831	0.502692	7.05861	1.68178e-12	1.7507e-10	3.54831	11.699
ENSMUSG00000006360	136.226	-1.41854	0.201009	-7.05707	1.7005e-12	1.753e-10	1.41854	-2.67314
ENSMUSG00000027327	118.521	-2.56623	0.364247	-7.0453	1.85061e-12	1.8894e-10	2.56623	-5.92259
ENSMUSG00000030069	67.5796	6.27356	0.893024	7.02507	2.13955e-12	2.16359e-10	6.27356	77.3622
ENSMUSG00000003541	72.95	3.01249	0.42913	7.01999	2.21883e-12	2.2226e-10	3.01249	8.06953
ENSMUSG00000020407	68.9587	6.37232	0.908942	7.01071	2.37113e-12	2.35296e-10	6.37232	82.844
ENSMUSG00000053338	48.3353	3.01645	0.430776	7.00236	2.51692e-12	2.4745e-10	3.01645	8.09173
ENSMUSG00000029084	147.697	2.50704	0.358498	6.99318	2.68727e-12	2.61775e-10	2.50704	5.68452
ENSMUSG00000027737	224.496	3.83651	0.549273	6.9847	2.85458e-12	2.75545e-10	3.83651	14.2858
ENSMUSG00000020897	20.7429	-1.8422	0.264886	-6.95468	3.53351e-12	3.38007e-10	1.8422	-3.58555
ENSMUSG00000038067	86.9975	7.60328	1.09423	6.94852	3.69138e-12	3.49956e-10	7.60328	194.454
ENSMUSG00000035949	126.837	-1.46807	0.211356	-6.94596	3.75903e-12	3.53216e-10	1.46807	-2.76652
ENSMUSG00000079654	35.9116	7.24204	1.04463	6.93263	4.13079e-12	3.84743e-10	7.24204	151.381
ENSMUSG00000020400	315.769	1.68373	0.244143	6.89648	5.33059e-12	4.92175e-10	1.68373	3.21257
ENSMUSG00000030748	335.181	1.17865	0.171233	6.8833	5.84835e-12	5.35326e-10	1.17865	2.26364
ENSMUSG00000073490	80.5281	2.20388	0.320443	6.8776	6.08675e-12	5.52385e-10	2.20388	4.60717
ENSMUSG00000016529	70.3092	7.41536	1.09388	6.77895	1.2105e-11	1.08924e-09	7.41536	170.705
ENSMUSG00000035356	159.769	2.38854	0.353985	6.74758	1.50333e-11	1.34137e-09	2.38854	5.23628
ENSMUSG00000021367	68.4436	7.41215	1.10082	6.73333	1.65827e-11	1.45517e-09	7.41215	170.326
ENSMUSG00000026390	548.562	3.73451	0.554535	6.73449	1.64506e-11	1.45517e-09	3.73451	13.3106
ENSMUSG00000039196	194.98	9.39137	1.39527	6.73085	1.68678e-11	1.46805e-09	9.39137	671.56
ENSMUSG00000017309	6.12109	-2.91174	0.434626	-6.69941	2.09269e-11	1.80652e-09	2.91174	-7.52523
ENSMUSG00000069516	1472.58	-1.91254	0.285908	-6.68934	2.24177e-11	1.91961e-09	1.91254	-3.76471
ENSMUSG00000035385	69.2429	6.02719	0.902873	6.67556	2.46286e-11	2.09205e-09	6.02719	65.2175
ENSMUSG00000020644	176.52	2.00612	0.300759	6.67019	2.55468e-11	2.15283e-09	2.00612	4.017
ENSMUSG00000020572	135.609	2.57935	0.387743	6.65222	2.88714e-11	2.41383e-09	2.57935	5.97671
ENSMUSG00000028270	366.658	3.08996	0.465094	6.64372	3.05859e-11	2.5372e-09	3.08996	8.51471
ENSMUSG00000038587	50.218	-1.33234	0.201387	-6.61583	3.69475e-11	3.04115e-09	1.33234	-2.51811
ENSMUSG00000084786	143.621	-1.41706	0.214722	-6.59951	4.12516e-11	3.36931e-09	1.41706	-2.6704
ENSMUSG00000000555	121.571	2.19291	0.332676	6.59173	4.34726e-11	3.5236e-09	2.19291	4.57227
ENSMUSG00000001383	136.355	-1.73685	0.264707	-6.5614	5.33034e-11	4.28769e-09	1.73685	-3.33307
ENSMUSG00000004359	33.029	4.61285	0.704339	6.54919	5.78498e-11	4.61842e-09	4.61285	24.4684
ENSMUSG00000039109	240.002	1.23003	0.188495	6.52556	6.77482e-11	5.36828e-09	1.23003	2.34573
ENSMUSG00000005057	39.7357	2.94992	0.453163	6.50963	7.53356e-11	5.92529e-09	2.94992	7.72708
ENSMUSG00000059108	95.4038	1.6783	0.257964	6.50595	7.72044e-11	6.02762e-09	1.6783	3.20051
ENSMUSG00000021322	70.7525	2.70181	0.417413	6.47275	9.6235e-11	7.45856e-09	2.70181	6.50618
ENSMUSG00000000958	28.8162	1.93747	0.299894	6.46053	1.0434e-10	8.02815e-09	1.93747	3.83034
ENSMUSG00000078921	225.175	2.92588	0.453012	6.45872	1.05591e-10	8.06592e-09	2.92588	7.59936
ENSMUSG00000029379	120.572	6.98751	1.08386	6.44689	1.14172e-10	8.65912e-09	6.98751	126.897
ENSMUSG00000004864	22.1844	2.2225	0.345268	6.43702	1.21841e-10	9.17524e-09	2.2225	4.667
ENSMUSG00000000157	30.8899	2.39908	0.372955	6.43263	1.25417e-10	9.37804e-09	2.39908	5.27467
ENSMUSG00000045763	114.544	2.81182	0.438091	6.41835	1.37757e-10	1.02287e-08	2.81182	7.0217
ENSMUSG00000061981	90.9298	1.00326	0.156689	6.40287	1.52487e-10	1.12438e-08	1.00326	2.00452
ENSMUSG00000035004	158.239	1.73075	0.270811	6.391	1.64809e-10	1.20686e-08	1.73075	3.31901
ENSMUSG00000060802	1045.47	1.1903	0.186559	6.38027	1.76775e-10	1.28562e-08	1.1903	2.28199
ENSMUSG00000034266	46.4699	2.11111	0.331171	6.37469	1.83334e-10	1.32425e-08	2.11111	4.32025
ENSMUSG00000020057	46.1405	2.218	0.348201	6.36988	1.89182e-10	1.35726e-08	2.218	4.65247
ENSMUSG00000015968	36.0038	2.53854	0.399165	6.35963	2.02245e-10	1.43163e-08	2.53854	5.81
ENSMUSG00000038650	219.314	1.63268	0.256701	6.36025	2.01424e-10	1.43163e-08	1.63268	3.10089
ENSMUSG00000024360	164.517	0.793386	0.125169	6.33851	2.31995e-10	1.63134e-08	0.793386	1.73314
ENSMUSG00000026748	62.3086	-1.85946	0.293528	-6.33487	2.37541e-10	1.65935e-08	1.85946	-3.62872
ENSMUSG00000034522	36.6661	-1.41485	0.223716	-6.3243	2.54379e-10	1.76536e-08	1.41485	-2.66632
ENSMUSG00000047798	248.82	1.90484	0.302202	6.30322	2.91526e-10	2.01002e-08	1.90484	3.74469
ENSMUSG00000029490	36.8029	2.57335	0.409513	6.28393	3.30121e-10	2.26144e-08	2.57335	5.9519
ENSMUSG00000033213	30.9008	6.15494	0.982119	6.267	3.68065e-10	2.5052e-08	6.15494	71.2562
ENSMUSG00000000056	220.298	-2.00221	0.319913	-6.25863	3.88384e-10	2.61004e-08	2.00221	-4.00614
ENSMUSG00000042677	124.87	2.11382	0.33771	6.25927	3.8679e-10	2.61004e-08	2.11382	4.32836
ENSMUSG00000025351	90.5939	2.88622	0.461247	6.25743	3.91385e-10	2.61367e-08	2.88622	7.3933
ENSMUSG00000041797	13.9676	-2.95412	0.472265	-6.25521	3.9697e-10	2.63439e-08	2.95412	-7.74957
ENSMUSG00000015312	86.6036	2.84147	0.455164	6.24274	4.29973e-10	2.83569e-08	2.84147	7.16751
ENSMUSG00000009418	25.3419	-1.32927	0.213295	-6.23206	4.60329e-10	3.01714e-08	1.32927	-2.51275
ENSMUSG00000033538	36.7395	2.17527	0.34922	6.22894	4.69605e-10	3.05906e-08	2.17527	4.51669
ENSMUSG00000036053	64.9786	2.66176	0.428038	6.21851	5.01914e-10	3.24958e-08	2.66176	6.32803
ENSMUSG00000027360	118.844	1.65179	0.265667	6.21753	5.05047e-10	3.25005e-08	1.65179	3.14224
ENSMUSG00000041481	74.4849	3.23033	0.519661	6.21622	5.09281e-10	3.25756e-08	3.23033	9.38481
ENSMUSG00000027399	86.4985	6.44467	1.03981	6.19793	5.72098e-10	3.63745e-08	6.44467	87.1043
ENSMUSG00000039934	61.6154	1.81175	0.292449	6.1951	5.82486e-10	3.68145e-08	1.81175	3.51068
ENSMUSG00000033940	108.296	-0.767122	0.123856	-6.19365	5.87849e-10	3.69336e-08	0.767122	-1.70187
ENSMUSG00000030148	42.4406	2.60823	0.421188	6.19256	5.91957e-10	3.6973e-08	2.60823	6.09756
ENSMUSG00000106609	23.3563	3.23104	0.522744	6.18093	6.37233e-10	3.95681e-08	3.23104	9.38947
ENSMUSG00000028068	14.9074	-1.61693	0.261913	-6.17356	6.67689e-10	4.12181e-08	1.61693	-3.06723
ENSMUSG00000022906	117.763	1.49522	0.242521	6.16531	7.0347e-10	4.31759e-08	1.49522	2.81906
ENSMUSG00000002980	10.4134	-2.36332	0.383446	-6.16337	7.12148e-10	4.33845e-08	2.36332	-5.14553
ENSMUSG00000033355	83.5534	2.90411	0.471237	6.16272	7.15039e-10	4.33845e-08	2.90411	7.48554
ENSMUSG00000078853	275.172	2.09938	0.340769	6.16073	7.2412e-10	4.36858e-08	2.09938	4.28526
ENSMUSG00000022594	32.9155	-1.94207	0.315449	-6.15654	7.43504e-10	4.46018e-08	1.94207	-3.84258
ENSMUSG00000003206	57.4084	1.73178	0.282142	6.13799	8.35746e-10	4.98537e-08	1.73178	3.32138
ENSMUSG00000041736	197.961	1.15884	0.189017	6.13086	8.74054e-10	5.18475e-08	1.15884	2.23278
ENSMUSG00000074115	428.413	8.3326	1.35973	6.12814	8.89145e-10	5.24497e-08	8.3326	322.375
ENSMUSG00000032232	42.5433	-2.5055	0.410002	-6.11093	9.9051e-10	5.81063e-08	2.5055	-5.67845
ENSMUSG00000043953	86.8118	3.03965	0.497855	6.10549	1.02486e-09	5.97911e-08	3.03965	8.22289
ENSMUSG00000030695	765.941	1.17426	0.192493	6.10026	1.05893e-09	6.14409e-08	1.17426	2.25676
ENSMUSG00000005054	114.214	2.38655	0.391559	6.09501	1.09431e-09	6.31488e-08	2.38655	5.22907
ENSMUSG00000021190	304.872	1.23842	0.203326	6.09079	1.12356e-09	6.44865e-08	1.23842	2.35939
ENSMUSG00000004328	26.0916	4.99639	0.820691	6.08803	1.14312e-09	6.46468e-08	4.99639	31.92
ENSMUSG00000035373	27.9185	6.44964	1.05943	6.08781	1.14462e-09	6.46468e-08	6.44964	87.4045
ENSMUSG00000058715	369.799	1.83292	0.301047	6.08846	1.14001e-09	6.46468e-08	1.83292	3.56256
ENSMUSG00000058013	122.108	-0.862309	0.141785	-6.08182	1.18823e-09	6.67544e-08	0.862309	-1.81795
ENSMUSG00000018920	30.7411	2.92303	0.480752	6.08011	1.20098e-09	6.71157e-08	2.92303	7.58436
ENSMUSG00000066152	78.3757	2.14256	0.352492	6.07833	1.21443e-09	6.75119e-08	2.14256	4.41545
ENSMUSG00000031504	39.232	3.6332	0.598583	6.06966	1.28182e-09	7.08873e-08	3.6332	12.408
ENSMUSG00000029915	25.6795	2.43191	0.400854	6.06684	1.30452e-09	7.1769e-08	2.43191	5.39609
ENSMUSG00000028932	108.391	0.866671	0.142904	6.06471	1.32192e-09	7.23513e-08	0.866671	1.82345
ENSMUSG00000023349	38.223	2.75874	0.455228	6.06012	1.36017e-09	7.4063e-08	2.75874	6.76805
ENSMUSG00000021831	61.6368	1.98468	0.3286	6.03979	1.54319e-09	8.35999e-08	1.98468	3.95774
ENSMUSG00000025026	186.703	-1.13874	0.188568	-6.03889	1.55176e-09	8.36375e-08	1.13874	-2.20189
ENSMUSG00000002699	325.323	0.993123	0.164538	6.03584	1.58135e-09	8.48019e-08	0.993123	1.99049
ENSMUSG00000015947	84.7852	2.37287	0.393318	6.03296	1.60982e-09	8.58948e-08	2.37287	5.17972
ENSMUSG00000060703	49.9933	2.63631	0.437165	6.03046	1.63498e-09	8.68008e-08	2.63631	6.21737
ENSMUSG00000078763	120.415	1.606	0.2665	6.02627	1.67783e-09	8.86328e-08	1.606	3.04407
ENSMUSG00000057465	381.018	9.7197	1.61435	6.02083	1.73524e-09	9.12117e-08	9.7197	843.183
ENSMUSG00000019929	74.82	3.46929	0.576784	6.0149	1.80003e-09	9.41514e-08	3.46929	11.0754
ENSMUSG00000021701	139.827	3.27433	0.545173	6.00604	1.90108e-09	9.89493e-08	3.27433	9.67549
ENSMUSG00000027995	96.635	1.98942	0.33194	5.9933	2.05621e-09	1.06502e-07	1.98942	3.97077
ENSMUSG00000027832	43.32	6.9505	1.16004	5.9916	2.07784e-09	1.071e-07	6.9505	123.682
ENSMUSG00000031441	78.7732	1.18879	0.199125	5.97007	2.37154e-09	1.21648e-07	1.18879	2.27961
ENSMUSG00000055541	52.6734	2.45377	0.412316	5.95118	2.66218e-09	1.35899e-07	2.45377	5.47845
ENSMUSG00000041268	67.2322	2.20426	0.370491	5.94955	2.68873e-09	1.36598e-07	2.20426	4.60837
ENSMUSG00000001131	30.1929	6.11849	1.02873	5.94762	2.72064e-09	1.37561e-07	6.11849	69.4781
ENSMUSG00000054855	31.0241	2.63311	0.443691	5.93454	2.94665e-09	1.48282e-07	2.63311	6.2036
ENSMUSG00000060591	129.656	1.78652	0.301139	5.93255	2.98274e-09	1.4939e-07	1.78652	3.44982
ENSMUSG00000025867	20.1949	-1.58844	0.268429	-5.91753	3.26806e-09	1.62151e-07	1.58844	-3.00724
ENSMUSG00000031444	593.332	2.76492	0.467199	5.91807	3.25733e-09	1.62151e-07	2.76492	6.79711
ENSMUSG00000030867	19.9494	-1.73491	0.293447	-5.91216	3.37653e-09	1.66753e-07	1.73491	-3.32858
ENSMUSG00000019916	58.5336	1.47028	0.248766	5.9103	3.41494e-09	1.67096e-07	1.47028	2.77075
ENSMUSG00000027540	490.738	1.16883	0.197737	5.91105	3.39932e-09	1.67096e-07	1.16883	2.2483
ENSMUSG00000043243	66.0643	-2.06078	0.349085	-5.90339	3.56102e-09	1.73445e-07	2.06078	-4.17213
ENSMUSG00000032690	68.56	2.07867	0.354712	5.86017	4.62405e-09	2.24192e-07	2.07867	4.22418
ENSMUSG00000004609	164.725	1.33871	0.229994	5.82063	5.86247e-09	2.82944e-07	1.33871	2.52925
ENSMUSG00000048498	40.9889	2.79498	0.483129	5.78517	7.24397e-09	3.48038e-07	2.79498	6.94022
ENSMUSG00000047044	14.2171	-1.4672	0.253743	-5.78223	7.37168e-09	3.52579e-07	1.4672	-2.76485
ENSMUSG00000025473	197.674	1.7738	0.306835	5.78097	7.4273e-09	3.53646e-07	1.7738	3.41954
ENSMUSG00000032508	134.082	1.32839	0.230106	5.77296	7.78907e-09	3.69216e-07	1.32839	2.51122
ENSMUSG00000071562	226.683	1.73188	0.300522	5.76293	8.26669e-09	3.90114e-07	1.73188	3.32161
ENSMUSG00000029093	10.839	-2.1396	0.371626	-5.75739	8.54227e-09	4.01335e-07	2.1396	-4.4064
ENSMUSG00000021947	17.3831	-1.60581	0.278955	-5.75651	8.5871e-09	4.01665e-07	1.60581	-3.04366
ENSMUSG00000047180	48.0639	-1.14597	0.199184	-5.75331	8.75106e-09	4.07539e-07	1.14597	-2.21295
ENSMUSG00000044017	40.2449	4.4967	0.781773	5.75193	8.82285e-09	4.09087e-07	4.4967	22.5758
ENSMUSG00000031446	292.385	-1.8733	0.325732	-5.75106	8.8688e-09	4.0943e-07	1.8733	-3.6637
ENSMUSG00000002108	34.7972	2.9766	0.517736	5.74926	8.96343e-09	4.12007e-07	2.9766	7.87128
ENSMUSG00000015839	120.138	0.989741	0.172626	5.73343	9.8419e-09	4.50437e-07	0.989741	1.98583
ENSMUSG00000056515	133.949	1.52736	0.266433	5.73263	9.88825e-09	4.50616e-07	1.52736	2.88259
ENSMUSG00000024644	242.095	1.63679	0.285594	5.73116	9.9746e-09	4.52608e-07	1.63679	3.10972
ENSMUSG00000062070	137.642	1.5517	0.271242	5.72072	1.06076e-08	4.7725e-07	1.5517	2.93162
ENSMUSG00000112148	134.224	1.70309	0.297669	5.72143	1.05628e-08	4.7725e-07	1.70309	3.25598
ENSMUSG00000113136	39.228	2.19525	0.384173	5.71424	1.10198e-08	4.93704e-07	2.19525	4.5797
ENSMUSG00000004709	63.5561	2.17209	0.381338	5.69597	1.2267e-08	5.47274e-07	2.17209	4.50676
ENSMUSG00000027203	26.461	-1.5505	0.272614	-5.68754	1.28886e-08	5.69092e-07	1.5505	-2.92919
ENSMUSG00000032786	105.999	1.82505	0.320836	5.68842	1.28217e-08	5.69092e-07	1.82505	3.5432
ENSMUSG00000040483	76.4937	2.4097	0.423709	5.68716	1.29169e-08	5.69092e-07	2.4097	5.31365
ENSMUSG00000066800	259.481	-2.04711	0.360623	-5.67659	1.37409e-08	6.02896e-07	2.04711	-4.13277
ENSMUSG00000012428	99.9917	4.48581	0.790445	5.67504	1.38652e-08	6.05848e-07	4.48581	22.406
ENSMUSG00000004947	88.4327	1.65794	0.292429	5.66955	1.43171e-08	6.2119e-07	1.65794	3.15565
ENSMUSG00000092274	495.81	1.10344	0.194633	5.66936	1.43334e-08	6.2119e-07	1.10344	2.14867
ENSMUSG00000035954	22.965	2.28182	0.402609	5.66759	1.4482e-08	6.25082e-07	2.28182	4.86292
ENSMUSG00000001348	169.359	1.39873	0.246988	5.66317	1.48605e-08	6.38823e-07	1.39873	2.6367
ENSMUSG00000079293	17.7798	-2.58324	0.456598	-5.65757	1.53529e-08	6.57326e-07	2.58324	-5.99283
ENSMUSG00000005142	466.689	-1.02697	0.181776	-5.64964	1.60782e-08	6.85616e-07	1.02697	-2.03774
ENSMUSG00000038776	24.156	-1.48632	0.26346	-5.64153	1.68548e-08	7.15857e-07	1.48632	-2.80172
ENSMUSG00000026825	7.1122	-1.66606	0.295621	-5.63578	1.74267e-08	7.372e-07	1.66606	-3.17346
ENSMUSG00000026177	334.142	1.78119	0.317413	5.61158	2.0049e-08	8.44762e-07	1.78119	3.4371
ENSMUSG00000020901	201.445	0.936102	0.167298	5.59542	2.20095e-08	9.21657e-07	0.936102	1.91335
ENSMUSG00000020225	44.1821	1.25968	0.225789	5.57901	2.41889e-08	1.00721e-06	1.25968	2.39442
ENSMUSG00000023067	107.651	1.85086	0.33201	5.57471	2.47939e-08	1.02837e-06	1.85086	3.60715
ENSMUSG00000025492	723.661	1.61678	0.290499	5.56554	2.61337e-08	1.07972e-06	1.61678	3.0669
ENSMUSG00000035448	5.24225	-2.74257	0.493183	-5.56096	2.68291e-08	1.10415e-06	2.74257	-6.69263
ENSMUSG00000029581	104.323	1.99755	0.359376	5.55839	2.72282e-08	1.11625e-06	1.99755	3.99322
ENSMUSG00000022586	24.6085	3.7079	0.667172	5.55763	2.7346e-08	1.11677e-06	3.7079	13.0674
ENSMUSG00000023078	27.9459	5.34389	0.962596	5.55154	2.8316e-08	1.15195e-06	5.34389	40.6137
ENSMUSG00000023088	98.7159	1.81799	0.328198	5.53931	3.03667e-08	1.23066e-06	1.81799	3.5259
ENSMUSG00000025161	185.563	1.5843	0.286519	5.5295	3.21141e-08	1.29653e-06	1.5843	2.99863
ENSMUSG00000043740	70.4294	1.52813	0.276832	5.52007	3.38869e-08	1.36292e-06	1.52813	2.88412
ENSMUSG00000039395	35.969	3.15709	0.572523	5.51434	3.5009e-08	1.40274e-06	3.15709	8.92026
ENSMUSG00000041827	79.7941	2.80608	0.508985	5.51309	3.52595e-08	1.40746e-06	2.80608	6.99381
ENSMUSG00000026615	283.643	1.36081	0.247702	5.49373	3.93522e-08	1.56495e-06	1.36081	2.56829
ENSMUSG00000023045	32.513	2.67838	0.488301	5.4851	4.13235e-08	1.63721e-06	2.67838	6.40137
ENSMUSG00000020917	370.926	-0.963371	0.175834	-5.47888	4.2803e-08	1.68952e-06	0.963371	-1.94986
ENSMUSG00000050627	61.7188	-1.15279	0.210576	-5.47446	4.38851e-08	1.72582e-06	1.15279	-2.22343
ENSMUSG00000040711	57.9675	1.73671	0.318238	5.45727	4.8352e-08	1.89447e-06	1.73671	3.33274
ENSMUSG00000003283	342.295	1.54151	0.28266	5.45357	4.93673e-08	1.92714e-06	1.54151	2.91099
ENSMUSG00000004668	15.443	3.02408	0.555097	5.44783	5.09873e-08	1.98309e-06	3.02408	8.13462
ENSMUSG00000029231	28.5705	6.08825	1.11795	5.44591	5.15422e-08	1.99009e-06	6.08825	68.0373
ENSMUSG00000061175	158.101	2.34225	0.430091	5.44593	5.15348e-08	1.99009e-06	2.34225	5.07091
ENSMUSG00000029752	303.626	2.57738	0.474589	5.43076	5.61136e-08	2.15875e-06	2.57738	5.96855
ENSMUSG00000026896	116.495	1.98407	0.365429	5.42942	5.65363e-08	2.16716e-06	1.98407	3.95607
ENSMUSG00000003873	85.7305	1.6469	0.30341	5.42796	5.70032e-08	2.17719e-06	1.6469	3.13159
ENSMUSG00000020363	22.4861	4.69791	0.866344	5.42269	5.87097e-08	2.22457e-06	4.69791	25.9545
ENSMUSG00000022094	85.154	3.28467	0.605718	5.42278	5.86796e-08	2.22457e-06	3.28467	9.74509
ENSMUSG00000040528	36.5869	1.6992	0.313378	5.42219	5.88722e-08	2.22457e-06	1.6992	3.2472
ENSMUSG00000041754	25.8632	1.91065	0.352561	5.41934	5.98203e-08	2.25238e-06	1.91065	3.75977
ENSMUSG00000046718	90.2098	1.56466	0.288768	5.41839	6.01398e-08	2.25641e-06	1.56466	2.95807
ENSMUSG00000037474	11.8715	-1.65391	0.305318	-5.417	6.06089e-08	2.266e-06	1.65391	-3.14685
ENSMUSG00000018924	313.257	-2.73047	0.504563	-5.41155	6.2481e-08	2.3278e-06	2.73047	-6.63671
ENSMUSG00000024953	445.347	1.51871	0.280713	5.41018	6.29603e-08	2.33687e-06	1.51871	2.86535
ENSMUSG00000073489	100.09	1.84768	0.341556	5.4096	6.31646e-08	2.33687e-06	1.84768	3.59922
ENSMUSG00000070427	25.2659	2.79392	0.516992	5.4042	6.51e-08	2.40011e-06	2.79392	6.93514
ENSMUSG00000023456	301.274	1.5068	0.278973	5.40122	6.61881e-08	2.42675e-06	1.5068	2.84179
ENSMUSG00000046879	205.113	1.58683	0.293805	5.40097	6.62798e-08	2.42675e-06	1.58683	3.00389
ENSMUSG00000028874	316.473	1.4346	0.265666	5.40002	6.66333e-08	2.43131e-06	1.4346	2.70307
ENSMUSG00000079499	45.0256	2.01147	0.37265	5.39774	6.74855e-08	2.45398e-06	2.01147	4.03192
ENSMUSG00000108414	137.026	2.30961	0.428503	5.38996	7.04741e-08	2.5539e-06	2.30961	4.95749
ENSMUSG00000036427	511.057	0.703072	0.130506	5.38729	7.1528e-08	2.58328e-06	0.703072	1.62797
ENSMUSG00000042406	1102.94	2.12072	0.394064	5.38165	7.3805e-08	2.65648e-06	2.12072	4.3491
ENSMUSG00000020808	6.31429	-2.80525	0.522721	-5.36662	8.02267e-08	2.87786e-06	2.80525	-6.98977
ENSMUSG00000056025	21.0188	2.62286	0.489585	5.35731	8.44682e-08	3.01981e-06	2.62286	6.15971
ENSMUSG00000058207	224.161	9.44334	1.76415	5.35292	8.65476e-08	3.08377e-06	9.44334	696.191
ENSMUSG00000034947	45.5658	1.53527	0.287042	5.34858	8.86491e-08	3.13985e-06	1.53527	2.89842
ENSMUSG00000052837	253.854	1.08643	0.20313	5.34845	8.8713e-08	3.13985e-06	1.08643	2.12348
ENSMUSG00000026571	223.323	-1.92275	0.359568	-5.34738	8.92364e-08	3.14788e-06	1.92275	-3.79145
ENSMUSG00000057666	801.96	0.963375	0.180242	5.34491	9.04614e-08	3.18053e-06	0.963375	1.94987
ENSMUSG00000021360	42.0539	1.60263	0.300537	5.33257	9.68306e-08	3.39323e-06	1.60263	3.03697
ENSMUSG00000032267	20.0167	-1.22436	0.229675	-5.33081	9.77755e-08	3.41507e-06	1.22436	-2.33651
ENSMUSG00000028634	53.0423	-1.09671	0.205994	-5.324	1.0151e-07	3.53387e-06	1.09671	-2.13867
ENSMUSG00000034271	53.9052	2.19066	0.411801	5.3197	1.03936e-07	3.6065e-06	2.19066	4.56514
ENSMUSG00000017715	116.156	0.79866	0.150335	5.31255	1.08102e-07	3.73885e-06	0.79866	1.73948
ENSMUSG00000004814	12.8524	-2.04887	0.386079	-5.30686	1.11528e-07	3.84481e-06	2.04887	-4.13782
ENSMUSG00000022965	78.9149	0.894899	0.169114	5.2917	1.21182e-07	4.16412e-06	0.894899	1.85948
ENSMUSG00000015850	38.3471	2.53297	0.478949	5.28862	1.23245e-07	4.22136e-06	2.53297	5.78764
ENSMUSG00000040328	26.3185	3.36405	0.636529	5.28499	1.25711e-07	4.29197e-06	3.36405	10.2963
ENSMUSG00000037622	86.8606	-0.791869	0.150259	-5.27003	1.36404e-07	4.64211e-06	0.791869	-1.73132
ENSMUSG00000026509	142.935	0.912517	0.17334	5.26432	1.40713e-07	4.77345e-06	0.912517	1.88233
ENSMUSG00000031960	338.416	1.54057	0.293207	5.25419	1.48675e-07	5.02748e-06	1.54057	2.90909
ENSMUSG00000028832	29.4301	-2.0735	0.395186	-5.2469	1.54678e-07	5.19738e-06	2.0735	-4.20907
ENSMUSG00000041538	46.5395	-1.82291	0.347405	-5.24722	1.54414e-07	5.19738e-06	1.82291	-3.53794
ENSMUSG00000020785	37.6577	1.45984	0.278535	5.24113	1.59596e-07	5.31218e-06	1.45984	2.75077
ENSMUSG00000028893	79.4736	1.65538	0.31582	5.24155	1.59232e-07	5.31218e-06	1.65538	3.15007
ENSMUSG00000031722	1546.4	3.77574	0.722971	5.22254	1.76487e-07	5.85607e-06	3.77574	13.6966
ENSMUSG00000054203	30.3206	3.1843	0.610016	5.22003	1.78893e-07	5.9174e-06	3.1843	9.09015
ENSMUSG00000037466	14.016	-1.581	0.303	-5.21782	1.8104e-07	5.96981e-06	1.581	-2.99177
ENSMUSG00000085148	32.9329	2.2034	0.422358	5.2169	1.81942e-07	5.98099e-06	2.2034	4.60564
ENSMUSG00000038886	96.1787	-0.776889	0.148941	-5.21609	1.8274e-07	5.98867e-06	0.776889	-1.71343
ENSMUSG00000026605	41.2648	-1.53717	0.294732	-5.21547	1.83351e-07	5.99023e-06	1.53717	-2.90224
ENSMUSG00000032501	63.4814	1.5457	0.296503	5.2131	1.85709e-07	6.04863e-06	1.5457	2.91945
ENSMUSG00000068699	19.7503	4.62307	0.888482	5.20334	1.9574e-07	6.35588e-06	4.62307	24.6424
ENSMUSG00000025017	266.411	1.5126	0.290762	5.20218	1.9696e-07	6.37598e-06	1.5126	2.85324
ENSMUSG00000040907	78.022	-1.4958	0.287589	-5.20117	1.98043e-07	6.38886e-06	1.4958	-2.8202
ENSMUSG00000082292	33.1079	3.65563	0.702915	5.20068	1.98561e-07	6.38886e-06	3.65563	12.6025
ENSMUSG00000031805	125.146	1.14545	0.220347	5.19837	2.01044e-07	6.42979e-06	1.14545	2.21214
ENSMUSG00000049037	107.586	1.91973	0.36929	5.19843	2.00974e-07	6.42979e-06	1.91973	3.78352
ENSMUSG00000018474	148.998	-1.06248	0.204494	-5.19563	2.04023e-07	6.50545e-06	1.06248	-2.08852
ENSMUSG00000020422	86.9607	1.45088	0.279622	5.18873	2.11735e-07	6.73114e-06	1.45088	2.73375
ENSMUSG00000019987	310.612	2.89524	0.558926	5.18001	2.21879e-07	7.03256e-06	2.89524	7.43967
ENSMUSG00000069874	76.6694	1.63792	0.316261	5.179	2.2308e-07	7.0496e-06	1.63792	3.11216
ENSMUSG00000025355	50.3173	1.93289	0.373294	5.17791	2.2438e-07	7.06964e-06	1.93289	3.81818
ENSMUSG00000030126	38.9692	-1.0614	0.205449	-5.16623	2.38858e-07	7.50352e-06	1.0614	-2.08695
ENSMUSG00000006345	9.19142	4.3058	0.833791	5.16412	2.41572e-07	7.5664e-06	4.3058	19.7776
ENSMUSG00000057554	66.0719	1.01167	0.195941	5.16314	2.42836e-07	7.58362e-06	1.01167	2.01625
ENSMUSG00000020077	542.868	1.14439	0.221774	5.16014	2.46767e-07	7.6838e-06	1.14439	2.21052
ENSMUSG00000092572	15.1921	-2.38153	0.461591	-5.15938	2.47765e-07	7.6923e-06	2.38153	-5.21087
ENSMUSG00000033684	193.984	2.23622	0.433612	5.1572	2.50667e-07	7.73717e-06	2.23622	4.71162
ENSMUSG00000043940	166.167	1.72241	0.333978	5.15726	2.50585e-07	7.73717e-06	1.72241	3.29988
ENSMUSG00000018819	427.48	-1.25971	0.244322	-5.15593	2.52381e-07	7.76747e-06	1.25971	-2.39447
ENSMUSG00000026663	87.4643	0.798636	0.155116	5.14865	2.62373e-07	8.05168e-06	0.798636	1.73946
ENSMUSG00000027506	167.046	1.22407	0.238232	5.13815	2.77458e-07	8.49004e-06	1.22407	2.33605
ENSMUSG00000020649	70.5601	-1.38645	0.270002	-5.13495	2.82213e-07	8.61075e-06	1.38645	-2.61435
ENSMUSG00000051439	242.864	2.39592	0.467006	5.13038	2.89155e-07	8.79727e-06	2.39592	5.26312
ENSMUSG00000030677	23.6856	-1.52082	0.296518	-5.12894	2.91379e-07	8.8396e-06	1.52082	-2.86954
ENSMUSG00000019773	11.1964	-1.94984	0.380899	-5.11905	3.07085e-07	9.28953e-06	1.94984	-3.86332
ENSMUSG00000027068	19.3245	1.96673	0.384335	5.11725	3.1003e-07	9.35199e-06	1.96673	3.90882
ENSMUSG00000039286	60.9574	1.82942	0.357817	5.11272	3.17556e-07	9.55186e-06	1.82942	3.55394
ENSMUSG00000056665	20.9124	-1.75875	0.344056	-5.11183	3.19052e-07	9.56976e-06	1.75875	-3.38406
ENSMUSG00000028494	259.099	1.39702	0.273829	5.10181	3.36412e-07	1.0062e-05	1.39702	2.63358
ENSMUSG00000021281	231.191	1.30165	0.25534	5.09772	3.43766e-07	1.02531e-05	1.30165	2.46511
ENSMUSG00000056692	716.104	-1.75107	0.343763	-5.09384	3.50887e-07	1.04362e-05	1.75107	-3.36608
ENSMUSG00000069662	216.208	1.09517	0.215095	5.09154	3.55162e-07	1.05338e-05	1.09517	2.13638
ENSMUSG00000020709	24.1435	2.63185	0.518022	5.08057	3.76297e-07	1.11296e-05	2.63185	6.1982
ENSMUSG00000001029	48.9682	-1.55603	0.306329	-5.07961	3.78212e-07	1.11552e-05	1.55603	-2.94043
ENSMUSG00000024397	26.7691	2.47615	0.488572	5.06814	4.01711e-07	1.18154e-05	2.47615	5.56412
ENSMUSG00000056394	48.5758	-1.06501	0.210233	-5.06588	4.06511e-07	1.19236e-05	1.06501	-2.09219
ENSMUSG00000049988	180.332	1.50573	0.297689	5.05807	4.2352e-07	1.23883e-05	1.50573	2.83969
ENSMUSG00000090523	421.564	2.14769	0.424802	5.05573	4.28744e-07	1.25066e-05	2.14769	4.43116
ENSMUSG00000020315	237.872	-0.737199	0.145916	-5.05222	4.36699e-07	1.27037e-05	0.737199	-1.66694
ENSMUSG00000060073	53.8715	0.912072	0.180642	5.04907	4.43976e-07	1.28801e-05	0.912072	1.88175
ENSMUSG00000051343	43.3932	-1.43869	0.285193	-5.04463	4.54407e-07	1.31468e-05	1.43869	-2.71075
ENSMUSG00000032382	118.504	0.914512	0.181482	5.03913	4.67648e-07	1.34932e-05	0.914512	1.88493
ENSMUSG00000025810	24.3674	-1.11546	0.221843	-5.02816	4.95206e-07	1.422e-05	1.11546	-2.16664
ENSMUSG00000036098	21.4144	2.80573	0.558016	5.02804	4.95517e-07	1.422e-05	2.80573	6.9921
ENSMUSG00000017466	98.1354	-1.36743	0.272343	-5.02097	5.14114e-07	1.46871e-05	1.36743	-2.5801
ENSMUSG00000113701	10.1338	4.91702	0.97933	5.0208	5.14559e-07	1.46871e-05	4.91702	30.2115
ENSMUSG00000036362	16.697	2.37577	0.473779	5.01452	5.31659e-07	1.51345e-05	2.37577	5.19014
ENSMUSG00000056749	59.9084	1.37386	0.274017	5.01376	5.33772e-07	1.5154e-05	1.37386	2.59162
ENSMUSG00000071714	128.324	1.25777	0.250983	5.01137	5.40448e-07	1.53026e-05	1.25777	2.39125
ENSMUSG00000003865	45.3915	1.56302	0.31204	5.00903	5.47063e-07	1.54487e-05	1.56302	2.95471
ENSMUSG00000029816	39.1684	4.36816	0.873004	5.0036	5.62698e-07	1.58481e-05	4.36816	20.6513
ENSMUSG00000021728	145.629	0.882163	0.176541	4.99692	5.82524e-07	1.63631e-05	0.882163	1.84314
ENSMUSG00000052310	84.825	1.02326	0.20508	4.98957	6.05146e-07	1.69537e-05	1.02326	2.03251
ENSMUSG00000024529	33.1259	4.34723	0.872277	4.98377	6.23561e-07	1.74236e-05	4.34723	20.3538
ENSMUSG00000054675	24.4719	2.4438	0.490776	4.97947	6.37588e-07	1.77688e-05	2.4438	5.44074
ENSMUSG00000026031	137.242	1.12997	0.227092	4.97582	6.49735e-07	1.80599e-05	1.12997	2.18854
ENSMUSG00000026121	27.9899	2.3044	0.463733	4.96925	6.7211e-07	1.86331e-05	2.3044	4.93964
ENSMUSG00000003346	61.0976	-0.723166	0.145682	-4.96401	6.9051e-07	1.90488e-05	0.723166	-1.6508
ENSMUSG00000050953	21.325	4.09517	0.82498	4.96396	6.90692e-07	1.90488e-05	4.09517	17.091
ENSMUSG00000000532	65.4919	1.00052	0.201658	4.96147	6.99621e-07	1.9245e-05	1.00052	2.00072
ENSMUSG00000016528	354.87	1.11464	0.224695	4.96068	7.02476e-07	1.92736e-05	1.11464	2.16541
ENSMUSG00000021917	43.8641	1.12115	0.226159	4.95736	7.14578e-07	1.95143e-05	1.12115	2.1752
ENSMUSG00000032285	307.65	-2.31617	0.467228	-4.95727	7.14922e-07	1.95143e-05	2.31617	-4.9801
ENSMUSG00000040204	21.0882	-1.68421	0.340218	-4.95038	7.40691e-07	2.01658e-05	1.68421	-3.21363
ENSMUSG00000045328	45.2537	-1.32316	0.268183	-4.93382	8.06367e-07	2.18977e-05	1.32316	-2.50214
ENSMUSG00000023830	140.194	1.17238	0.237788	4.93036	8.20763e-07	2.21752e-05	1.17238	2.25383
ENSMUSG00000024789	200.995	0.902231	0.182986	4.9306	8.19789e-07	2.21752e-05	0.902231	1.86895
ENSMUSG00000029063	281.333	0.864637	0.175591	4.92414	8.47317e-07	2.28346e-05	0.864637	1.82088
ENSMUSG00000002983	77.69	1.0666	0.216659	4.92292	8.52612e-07	2.29191e-05	1.0666	2.09449
ENSMUSG00000028599	686.376	1.59768	0.324836	4.91844	8.72372e-07	2.3391e-05	1.59768	3.02657
ENSMUSG00000026482	67.4712	1.62067	0.329603	4.91703	8.78652e-07	2.35001e-05	1.62067	3.07517
ENSMUSG00000026104	126.264	1.39786	0.284332	4.91629	8.82019e-07	2.35293e-05	1.39786	2.6351
ENSMUSG00000044447	106.302	1.26221	0.256766	4.91581	8.84178e-07	2.35293e-05	1.26221	2.39863
ENSMUSG00000020377	14.9209	-2.52966	0.515417	-4.908	9.20117e-07	2.44245e-05	2.52966	-5.77437
ENSMUSG00000020330	12.7541	-1.59405	0.325096	-4.90333	9.42252e-07	2.49293e-05	1.59405	-3.01896
ENSMUSG00000026622	13.8183	-1.66402	0.339388	-4.903	9.43827e-07	2.49293e-05	1.66402	-3.16898
ENSMUSG00000046841	76.5462	0.958418	0.195605	4.89976	9.59558e-07	2.52819e-05	0.958418	1.94318
ENSMUSG00000047884	8.54557	5.45479	1.11347	4.89891	9.63682e-07	2.53277e-05	5.45479	43.8586
ENSMUSG00000025059	41.0231	2.13671	0.43635	4.89677	9.7423e-07	2.55417e-05	2.13671	4.39757
ENSMUSG00000048142	11.4702	-1.99852	0.408342	-4.89422	9.86983e-07	2.58123e-05	1.99852	-3.99589
ENSMUSG00000046668	26.6227	-1.30996	0.268132	-4.88549	1.0317e-06	2.69155e-05	1.30996	-2.47934
ENSMUSG00000030346	7.34601	-1.94649	0.398473	-4.88488	1.0349e-06	2.69329e-05	1.94649	-3.85436
ENSMUSG00000017002	171.317	1.82584	0.374214	4.87913	1.06553e-06	2.76622e-05	1.82584	3.54514
ENSMUSG00000021998	1077.36	0.822174	0.168605	4.87632	1.08083e-06	2.7991e-05	0.822174	1.76807
ENSMUSG00000030022	52.5314	4.01999	0.824803	4.87388	1.09429e-06	2.82704e-05	4.01999	16.2232
ENSMUSG00000011179	836.71	-1.61791	0.332082	-4.87201	1.10469e-06	2.84009e-05	1.61791	-3.0693
ENSMUSG00000030162	27.333	3.11028	0.638366	4.87225	1.10335e-06	2.84009e-05	3.11028	8.63548
ENSMUSG00000042726	426.792	1.61146	0.330911	4.86976	1.11736e-06	2.86574e-05	1.61146	3.05561
ENSMUSG00000001227	26.6371	1.74251	0.358405	4.86185	1.16295e-06	2.97548e-05	1.74251	3.34617
ENSMUSG00000040084	38.7596	-1.46498	0.301608	-4.85724	1.19033e-06	3.0382e-05	1.46498	-2.76061
ENSMUSG00000038301	62.9653	1.59086	0.327559	4.8567	1.19356e-06	3.03913e-05	1.59086	3.01229
ENSMUSG00000022353	76.4477	-1.03941	0.214269	-4.85093	1.22886e-06	3.10847e-05	1.03941	-2.05538
ENSMUSG00000025795	46.5436	-1.18511	0.244274	-4.85155	1.225e-06	3.10847e-05	1.18511	-2.27381
ENSMUSG00000033159	711.964	1.97966	0.40811	4.85081	1.22957e-06	3.10847e-05	1.97966	3.94401
ENSMUSG00000038540	13.5029	4.42878	0.914332	4.84374	1.27419e-06	3.21363e-05	4.42878	21.5376
ENSMUSG00000038507	67.1047	1.6826	0.347779	4.83811	1.31077e-06	3.29804e-05	1.6826	3.21005
ENSMUSG00000069792	184.608	2.09909	0.433908	4.83764	1.31389e-06	3.29809e-05	2.09909	4.2844
ENSMUSG00000020936	201.388	0.68503	0.141646	4.83623	1.32324e-06	3.31373e-05	0.68503	1.60774
ENSMUSG00000020167	142.414	-0.927078	0.191725	-4.83547	1.32832e-06	3.31862e-05	0.927078	-1.90142
ENSMUSG00000027204	40.5025	3.10156	0.641578	4.83428	1.33631e-06	3.33075e-05	3.10156	8.58348
ENSMUSG00000022453	99.8762	0.97789	0.202838	4.82105	1.42807e-06	3.54282e-05	0.97789	1.96958
ENSMUSG00000069094	28.7699	-1.21487	0.25198	-4.8213	1.42626e-06	3.54282e-05	1.21487	-2.3212
ENSMUSG00000041219	49.4788	-0.798673	0.165716	-4.81953	1.43895e-06	3.56148e-05	0.798673	-1.7395
ENSMUSG00000074656	274.464	1.76866	0.367176	4.81693	1.45782e-06	3.59981e-05	1.76866	3.40737
ENSMUSG00000029513	285.02	1.63639	0.339789	4.8159	1.4654e-06	3.61013e-05	1.63639	3.10887
ENSMUSG00000047945	165.823	1.36001	0.282537	4.81355	1.48273e-06	3.64437e-05	1.36001	2.56687
ENSMUSG00000026893	9.70739	2.4404	0.507054	4.8129	1.48756e-06	3.64779e-05	2.4404	5.42792
ENSMUSG00000045092	59.4676	-1.16885	0.243064	-4.8088	1.51839e-06	3.7148e-05	1.16885	-2.24832
ENSMUSG00000032271	17.1471	6.14387	1.27815	4.80683	1.5334e-06	3.74291e-05	6.14387	70.7114
ENSMUSG00000026039	7.10828	-1.90007	0.395386	-4.8056	1.54285e-06	3.75734e-05	1.90007	-3.73231
ENSMUSG00000021024	129.523	0.826619	0.172305	4.79742	1.6072e-06	3.9051e-05	0.826619	1.77352
ENSMUSG00000027175	11.0692	2.38932	0.498966	4.78855	1.6799e-06	4.07243e-05	2.38932	5.23911
ENSMUSG00000026131	63.7147	1.94139	0.405708	4.7852	1.70815e-06	4.13146e-05	1.94139	3.84077
ENSMUSG00000044786	259.762	0.958689	0.200469	4.78223	1.73358e-06	4.18344e-05	0.958689	1.94354
ENSMUSG00000005447	21.0638	-1.24178	0.260451	-4.76779	1.86258e-06	4.48454e-05	1.24178	-2.3649
ENSMUSG00000017132	110.373	-0.639833	0.134242	-4.76627	1.87668e-06	4.50827e-05	0.639833	-1.55815
ENSMUSG00000057229	29.0416	-0.980287	0.206043	-4.75769	1.95823e-06	4.69356e-05	0.980287	-1.97286
ENSMUSG00000052749	47.5428	1.58216	0.33261	4.75679	1.96692e-06	4.70377e-05	1.58216	2.99417
ENSMUSG00000022555	31.9015	1.19954	0.252285	4.75469	1.98746e-06	4.73159e-05	1.19954	2.29667
ENSMUSG00000002325	136.855	1.02109	0.214792	4.75385	1.99576e-06	4.74071e-05	1.02109	2.02945
ENSMUSG00000034361	29.8744	2.12979	0.448084	4.75311	2.00315e-06	4.74765e-05	2.12979	4.37655
ENSMUSG00000040710	25.036	-1.58283	0.333188	-4.75056	2.0285e-06	4.79702e-05	1.58283	-2.99557
ENSMUSG00000015733	194.893	0.889002	0.187195	4.74907	2.04353e-06	4.82183e-05	0.889002	1.85189
ENSMUSG00000035513	68.0402	2.24791	0.474705	4.73538	2.1865e-06	5.14773e-05	2.24791	4.74993
ENSMUSG00000031584	321.473	1.09744	0.231981	4.73073	2.23717e-06	5.25538e-05	1.09744	2.13975
ENSMUSG00000030872	65.3496	-1.21751	0.257462	-4.72889	2.25746e-06	5.29132e-05	1.21751	-2.32545
ENSMUSG00000012443	38.9436	-1.71949	0.363676	-4.72808	2.26658e-06	5.301e-05	1.71949	-3.29319
ENSMUSG00000029661	317.253	2.52207	0.533765	4.72505	2.30056e-06	5.36866e-05	2.52207	5.74406
ENSMUSG00000047414	15.8103	4.12212	0.872491	4.72455	2.3063e-06	5.37024e-05	4.12212	17.4134
ENSMUSG00000030322	11.0598	-1.46194	0.309641	-4.72141	2.34213e-06	5.44174e-05	1.46194	-2.75479
ENSMUSG00000096336	9.38447	-1.90543	0.403675	-4.72019	2.3562e-06	5.46247e-05	1.90543	-3.7462
ENSMUSG00000027315	10.5532	4.03004	0.855538	4.71053	2.47074e-06	5.71553e-05	4.03004	16.3366
ENSMUSG00000049502	175.602	1.05136	0.22335	4.70725	2.51084e-06	5.79567e-05	1.05136	2.07249
ENSMUSG00000075602	46.0961	1.84547	0.392112	4.70649	2.52018e-06	5.80461e-05	1.84547	3.5937
ENSMUSG00000041697	418.294	-1.73469	0.368632	-4.70575	2.5294e-06	5.81323e-05	1.73469	-3.32808
ENSMUSG00000055485	21.1501	-1.08483	0.230555	-4.70529	2.53501e-06	5.81354e-05	1.08483	-2.12113
ENSMUSG00000045917	42.4878	1.46848	0.312315	4.70191	2.57737e-06	5.89796e-05	1.46848	2.7673
ENSMUSG00000042700	129.703	0.830949	0.176852	4.69856	2.61996e-06	5.98253e-05	0.830949	1.77885
ENSMUSG00000021814	258.978	1.37324	0.292378	4.69681	2.64253e-06	6.02111e-05	1.37324	2.59052
ENSMUSG00000001517	30.0057	-1.63293	0.348489	-4.68576	2.78923e-06	6.32822e-05	1.63293	-3.10143
ENSMUSG00000011752	58.5808	1.3484	0.28774	4.68617	2.7836e-06	6.32822e-05	1.3484	2.5463
ENSMUSG00000063011	28.0983	2.64227	0.564003	4.68484	2.80176e-06	6.34309e-05	2.64227	6.24312
ENSMUSG00000044162	14.8561	3.90611	0.834761	4.67931	2.87838e-06	6.50269e-05	3.90611	14.9919
ENSMUSG00000022971	614.538	1.87467	0.400867	4.67654	2.91753e-06	6.57714e-05	1.87467	3.66718
ENSMUSG00000032239	40.4384	-0.72491	0.155226	-4.67002	3.01174e-06	6.77513e-05	0.72491	-1.6528
ENSMUSG00000028885	62.0314	1.95526	0.418758	4.6692	3.0238e-06	6.78788e-05	1.95526	3.87786
ENSMUSG00000038252	101.584	-1.45653	0.312307	-4.66379	3.10434e-06	6.95398e-05	1.45653	-2.74448
ENSMUSG00000034634	94.1931	-1.77983	0.381781	-4.66192	3.13275e-06	7.00285e-05	1.77983	-3.43386
ENSMUSG00000035596	94.2675	0.711665	0.152682	4.6611	3.14521e-06	7.01593e-05	0.711665	1.63769
ENSMUSG00000095041	75.8773	-0.94852	0.204007	-4.64945	3.32827e-06	7.40872e-05	0.94852	-1.92989
ENSMUSG00000037095	172.634	2.44933	0.52688	4.64875	3.3396e-06	7.41838e-05	2.44933	5.46164
ENSMUSG00000001228	76.3416	-1.35224	0.291262	-4.64272	3.43857e-06	7.62228e-05	1.35224	-2.55309
ENSMUSG00000014867	256.035	0.955979	0.206029	4.64002	3.48383e-06	7.70653e-05	0.955979	1.9399
ENSMUSG00000051378	17.129	-1.5022	0.323823	-4.63897	3.50156e-06	7.72963e-05	1.5022	-2.83275
ENSMUSG00000034480	43.5755	1.35861	0.293199	4.63373	3.59128e-06	7.91125e-05	1.35861	2.56438
ENSMUSG00000020091	263.79	-0.62367	0.134639	-4.63215	3.61883e-06	7.95543e-05	0.62367	-1.54079
ENSMUSG00000041498	11.4286	-1.63848	0.353905	-4.62972	3.66159e-06	8.03281e-05	1.63848	-3.11338
ENSMUSG00000031709	36.581	1.23318	0.266508	4.62717	3.70692e-06	8.11548e-05	1.23318	2.35084
ENSMUSG00000010406	49.9036	1.08157	0.233969	4.6227	3.78769e-06	8.27525e-05	1.08157	2.11634
ENSMUSG00000034226	10.0659	4.649	1.00597	4.62139	3.81172e-06	8.31065e-05	4.649	25.0892
ENSMUSG00000030403	521.754	0.850007	0.184152	4.6158	3.91592e-06	8.52034e-05	0.850007	1.80251
ENSMUSG00000026667	124.508	-0.651077	0.141109	-4.61401	3.94978e-06	8.57643e-05	0.651077	-1.57034
ENSMUSG00000043421	30.9661	2.38501	0.517472	4.60897	4.04662e-06	8.76877e-05	2.38501	5.22349
ENSMUSG00000028680	36.2331	2.15179	0.467123	4.60647	4.09567e-06	8.83899e-05	2.15179	4.44378
ENSMUSG00000041126	31.984	-1.44871	0.314489	-4.60656	4.0938e-06	8.83899e-05	1.44871	-2.72964
ENSMUSG00000105504	80.7797	2.51126	0.545397	4.60445	4.13549e-06	8.90682e-05	2.51126	5.70116
ENSMUSG00000029380	25.4262	5.10037	1.11051	4.59281	4.37323e-06	9.38079e-05	5.10037	34.3057
ENSMUSG00000074896	29.7718	2.91623	0.634907	4.59317	4.36564e-06	9.38079e-05	2.91623	7.54873
ENSMUSG00000061540	82.935	7.61733	1.65939	4.59044	4.42307e-06	9.46859e-05	7.61733	196.356
ENSMUSG00000024235	40.9131	1.39305	0.303501	4.58991	4.43428e-06	9.47348e-05	1.39305	2.62633
ENSMUSG00000056427	41.2008	4.07723	0.888454	4.58913	4.451e-06	9.4901e-05	4.07723	16.8799
ENSMUSG00000029177	43.5608	-1.1572	0.252205	-4.58832	4.46833e-06	9.50796e-05	1.1572	-2.23024
ENSMUSG00000036777	12.5173	-1.41484	0.308397	-4.58773	4.48099e-06	9.51584e-05	1.41484	-2.66631
ENSMUSG00000017716	25.8034	-1.36801	0.298375	-4.58487	4.5427e-06	9.62762e-05	1.36801	-2.58114
ENSMUSG00000030921	103.246	1.16713	0.254942	4.57802	4.69398e-06	9.92843e-05	1.16713	2.24565
ENSMUSG00000062510	7.278	-1.75	0.382301	-4.57755	4.70454e-06	9.93097e-05	1.75	-3.36359
ENSMUSG00000028028	33.3094	1.63745	0.357815	4.57624	4.73399e-06	9.97331e-05	1.63745	3.11116
ENSMUSG00000024912	10.571	4.64869	1.01627	4.57425	4.77919e-06	0.000100486	4.64869	25.0839
ENSMUSG00000058183	81.0828	2.45947	0.537872	4.5726	4.81715e-06	0.000101084	2.45947	5.50015
ENSMUSG00000048327	19.6518	-1.39099	0.304263	-4.57165	4.83902e-06	0.000101343	1.39099	-2.62258
ENSMUSG00000023046	14.836	2.17441	0.47606	4.5675	4.93566e-06	0.000103163	2.17441	4.514
ENSMUSG00000023827	58.2007	1.10873	0.242772	4.56694	4.94897e-06	0.000103238	1.10873	2.15655
ENSMUSG00000029802	127.554	1.80512	0.395373	4.56561	4.98034e-06	0.000103689	1.80512	3.49458
ENSMUSG00000013974	88.4195	1.23899	0.271599	4.56181	5.07146e-06	0.000105277	1.23899	2.36032
ENSMUSG00000034422	231.591	1.21256	0.265819	4.5616	5.07645e-06	0.000105277	1.21256	2.31748
ENSMUSG00000021477	231.645	1.86511	0.40894	4.56083	5.09521e-06	0.00010546	1.86511	3.64295
ENSMUSG00000002055	22.7409	-1.28691	0.282776	-4.55101	5.339e-06	0.000110291	1.28691	-2.44005
ENSMUSG00000071713	359.738	0.970884	0.213361	4.55044	5.35338e-06	0.000110373	0.970884	1.96004
ENSMUSG00000031555	83.4735	1.35942	0.299119	4.54473	5.5005e-06	0.000112968	1.35942	2.56581
ENSMUSG00000036820	32.667	1.96612	0.4326	4.54489	5.4963e-06	0.000112968	1.96612	3.90716
ENSMUSG00000035352	9.92902	4.69538	1.03348	4.54329	5.53831e-06	0.000113525	4.69538	25.9089
ENSMUSG00000028577	74.7709	0.676273	0.148865	4.54287	5.54929e-06	0.000113531	0.676273	1.59801
ENSMUSG00000020493	8.86092	-1.59038	0.350137	-4.54218	5.56768e-06	0.000113688	1.59038	-3.01129
ENSMUSG00000015437	46.332	2.31119	0.50893	4.54127	5.59165e-06	0.00011374	2.31119	4.96292
ENSMUSG00000022365	237.615	1.09572	0.241279	4.54129	5.5911e-06	0.00011374	1.09572	2.13719
ENSMUSG00000029217	28.266	-0.883111	0.194498	-4.54046	5.61319e-06	0.000113843	0.883111	-1.84435
ENSMUSG00000034855	40.4711	4.00168	0.881375	4.54027	5.61817e-06	0.000113843	4.00168	16.0187
ENSMUSG00000032397	16.5088	-1.10167	0.243079	-4.53215	5.83862e-06	0.000118085	1.10167	-2.14603
ENSMUSG00000035493	428.393	1.41809	0.313108	4.52906	5.92466e-06	0.000119597	1.41809	2.67231
ENSMUSG00000021996	173.389	1.38985	0.306972	4.52761	5.96537e-06	0.00012019	1.38985	2.62052
ENSMUSG00000034987	16.829	2.10745	0.46556	4.5267	5.99132e-06	0.000120485	2.10745	4.30928
ENSMUSG00000021054	41.5624	-0.765194	0.169086	-4.52548	6.02585e-06	0.00012095	0.765194	-1.6996
ENSMUSG00000020841	174.353	1.6017	0.35421	4.5219	6.12874e-06	0.000122783	1.6017	3.03501
ENSMUSG00000024424	13.8946	3.15908	0.698875	4.52023	6.17728e-06	0.00012329	3.15908	8.93258
ENSMUSG00000032115	202.576	0.96063	0.212508	4.52045	6.17074e-06	0.00012329	0.96063	1.94616
ENSMUSG00000022218	27.545	1.76121	0.389702	4.51938	6.20221e-06	0.000123324	1.76121	3.38983
ENSMUSG00000111394	44.3963	1.20568	0.266773	4.51951	6.19841e-06	0.000123324	1.20568	2.30646
ENSMUSG00000044352	59.9609	-2.25007	0.497989	-4.51831	6.23365e-06	0.000123718	2.25007	-4.75705
ENSMUSG00000020143	355.674	-0.633276	0.140496	-4.50744	6.56143e-06	0.000129738	0.633276	-1.55108
ENSMUSG00000023015	40.2932	-1.26893	0.281504	-4.50769	6.55384e-06	0.000129738	1.26893	-2.40983
ENSMUSG00000034116	282.527	0.671867	0.14915	4.50463	6.64883e-06	0.000131222	0.671867	1.59313
ENSMUSG00000024732	51.3325	1.11017	0.246538	4.50304	6.69867e-06	0.00013196	1.11017	2.15871
ENSMUSG00000048163	268.076	-0.640278	0.142231	-4.50169	6.74142e-06	0.000132556	0.640278	-1.55863
ENSMUSG00000035778	76.3478	1.2258	0.272376	4.5004	6.78258e-06	0.000133119	1.2258	2.33886
ENSMUSG00000020541	99.4432	2.01929	0.448952	4.49778	6.86667e-06	0.000134521	2.01929	4.05383
ENSMUSG00000038578	26.7093	-0.99086	0.220351	-4.49673	6.90081e-06	0.000134941	0.99086	-1.98737
ENSMUSG00000018909	314.277	-1.21088	0.269314	-4.49618	6.91863e-06	0.000135041	1.21088	-2.31479
ENSMUSG00000026170	10.142	-1.55043	0.345262	-4.49059	7.10275e-06	0.000138126	1.55043	-2.92904
ENSMUSG00000068749	88.5463	0.92837	0.206723	4.4909	7.09241e-06	0.000138126	0.92837	1.90312
ENSMUSG00000001281	99.3114	-0.919029	0.205349	-4.47544	7.62536e-06	0.000148018	0.919029	-1.89084
ENSMUSG00000039982	31.3546	2.36101	0.527745	4.47377	7.68537e-06	0.000148911	2.36101	5.13728
ENSMUSG00000014782	6.97939	4.47666	1.00177	4.46876	7.86751e-06	0.000152163	4.47666	22.2643
ENSMUSG00000020120	604.812	1.18902	0.266317	4.46467	8.01905e-06	0.000154811	1.18902	2.27998
ENSMUSG00000020212	23.7652	-1.12097	0.251324	-4.46026	8.18597e-06	0.000157747	1.12097	-2.17494
ENSMUSG00000030447	215.303	1.24887	0.280139	4.45805	8.27093e-06	0.000159096	1.24887	2.37656
ENSMUSG00000032691	85.3895	1.81984	0.408269	4.45745	8.29388e-06	0.000159249	1.81984	3.53042
ENSMUSG00000026864	692.404	1.02707	0.230445	4.45688	8.31592e-06	0.000159384	1.02707	2.03788
ENSMUSG00000043832	64.5222	1.64964	0.370572	4.45159	8.52378e-06	0.000163073	1.64964	3.13754
ENSMUSG00000045658	72.6086	1.46812	0.330065	4.44798	8.66813e-06	0.000165536	1.46812	2.76662
ENSMUSG00000028329	133.621	2.0047	0.450999	4.44502	8.7884e-06	0.000167532	2.0047	4.01305
ENSMUSG00000001025	166.255	0.985996	0.221892	4.44359	8.84719e-06	0.00016835	0.985996	1.98068
ENSMUSG00000026353	136.947	0.67044	0.150998	4.44006	8.99329e-06	0.0001706	0.67044	1.59156
ENSMUSG00000034616	43.654	0.977546	0.22017	4.43996	8.99753e-06	0.0001706	0.977546	1.96911
ENSMUSG00000020492	7.43781	-1.91543	0.4316	-4.43796	9.08142e-06	0.000170969	1.91543	-3.77225
ENSMUSG00000024847	136.58	-1.26868	0.285852	-4.43823	9.07007e-06	0.000170969	1.26868	-2.40941
ENSMUSG00000035164	32.902	2.51547	0.566758	4.43834	9.06543e-06	0.000170969	2.51547	5.71782
ENSMUSG00000038332	45.4599	-0.95868	0.216001	-4.4383	9.06713e-06	0.000170969	0.95868	-1.94353
ENSMUSG00000054520	89.7406	0.962632	0.216976	4.43658	9.13982e-06	0.000171764	0.962632	1.94886
ENSMUSG00000063229	710.279	1.04024	0.234701	4.43219	9.32821e-06	0.000174995	1.04024	2.05657
ENSMUSG00000028104	20.8675	-0.880812	0.199278	-4.42002	9.86912e-06	0.000184815	0.880812	-1.84141
ENSMUSG00000032725	8.62593	-2.13101	0.482816	-4.41372	1.01611e-05	0.000189947	2.13101	-4.38025
ENSMUSG00000055994	24.5759	2.06738	0.468703	4.41086	1.02959e-05	0.00019213	2.06738	4.19126
ENSMUSG00000028581	968.808	-0.642915	0.145851	-4.40804	1.04312e-05	0.000194314	0.642915	-1.56148
ENSMUSG00000081723	28.9924	2.48055	0.563181	4.40454	1.06008e-05	0.000197127	2.48055	5.58112
ENSMUSG00000024399	97.7416	-1.36783	0.31058	-4.40412	1.06216e-05	0.000197169	1.36783	-2.58082
ENSMUSG00000002504	6.99489	-2.15947	0.490526	-4.40237	1.07077e-05	0.000197729	2.15947	-4.46752
ENSMUSG00000020250	152.553	1.3215	0.300173	4.40247	1.07026e-05	0.000197729	1.3215	2.49926
ENSMUSG00000027469	66.3541	-1.00179	0.227556	-4.40241	1.07056e-05	0.000197729	1.00179	-2.00249
ENSMUSG00000001424	168.588	0.629976	0.143462	4.39124	1.12707e-05	0.000207764	0.629976	1.54754
ENSMUSG00000019832	77.4077	1.16231	0.264892	4.38785	1.14476e-05	0.000209931	1.16231	2.23815
ENSMUSG00000020044	18.1709	2.81306	0.641045	4.38824	1.1427e-05	0.000209931	2.81306	7.02774
ENSMUSG00000026944	52.713	-0.874718	0.199346	-4.38793	1.14434e-05	0.000209931	0.874718	-1.83365
ENSMUSG00000025231	47.8657	-0.833026	0.189917	-4.38627	1.1531e-05	0.000211096	0.833026	-1.78142
ENSMUSG00000043822	12.1898	2.62319	0.598404	4.38364	1.16712e-05	0.000213295	2.62319	6.16111
ENSMUSG00000024190	261.02	2.05726	0.469374	4.38299	1.17059e-05	0.000213562	2.05726	4.16196
ENSMUSG00000066363	30.4796	3.51621	0.803256	4.37745	1.20076e-05	0.00021869	3.51621	11.4416
ENSMUSG00000024855	64.111	-0.75307	0.172075	-4.37642	1.20646e-05	0.000219353	0.75307	-1.68538
ENSMUSG00000046179	20.4133	-1.46181	0.334562	-4.36932	1.24633e-05	0.000226214	1.46181	-2.75454
ENSMUSG00000025758	13.1819	-1.28986	0.29558	-4.36382	1.27812e-05	0.000231588	1.28986	-2.44504
ENSMUSG00000075590	7.31099	5.32422	1.22197	4.35706	1.31821e-05	0.000238445	5.32422	40.0635
ENSMUSG00000034187	107.481	0.804323	0.18467	4.35545	1.32793e-05	0.000239796	0.804323	1.74633
ENSMUSG00000029185	19.5628	2.03251	0.467127	4.35109	1.35465e-05	0.000244206	2.03251	4.09116
ENSMUSG00000033170	12.3392	-1.27721	0.293582	-4.35043	1.35872e-05	0.000244524	1.27721	-2.4237
ENSMUSG00000060131	53.6938	0.958462	0.220454	4.34768	1.37587e-05	0.00024719	0.958462	1.94324
ENSMUSG00000039396	8.40488	-1.71293	0.394148	-4.3459	1.38707e-05	0.000248782	1.71293	-3.27825
ENSMUSG00000017830	53.2846	1.39616	0.32133	4.34494	1.39311e-05	0.000249445	1.39616	2.632
ENSMUSG00000022283	66234.1	-2.07419	0.478233	-4.33719	1.44316e-05	0.000257972	2.07419	-4.21107
ENSMUSG00000001865	30.8229	-1.51896	0.35027	-4.33654	1.44741e-05	0.000258296	1.51896	-2.86585
ENSMUSG00000032381	60.44	0.731758	0.168916	4.33209	1.47703e-05	0.00026226	0.731758	1.66066
ENSMUSG00000038534	26.7148	-0.94847	0.218939	-4.33213	1.47676e-05	0.00026226	0.94847	-1.92982
ENSMUSG00000034160	328.148	-0.914384	0.211205	-4.32937	1.49539e-05	0.000265076	0.914384	-1.88476
ENSMUSG00000030357	79.4399	-0.725647	0.16765	-4.32834	1.5024e-05	0.00026529	0.725647	-1.65364
ENSMUSG00000046908	59.8861	1.25235	0.289354	4.32809	1.50409e-05	0.00026529	1.25235	2.38229
ENSMUSG00000078920	96.4528	1.30897	0.302416	4.32838	1.50212e-05	0.00026529	1.30897	2.47765
ENSMUSG00000017631	250.547	1.13298	0.261845	4.32691	1.51218e-05	0.000266274	1.13298	2.19311
ENSMUSG00000026950	17.2084	2.97365	0.687442	4.32567	1.52069e-05	0.000267329	2.97365	7.8552
ENSMUSG00000028799	39.6747	-1.14238	0.264173	-4.32436	1.52973e-05	0.000268474	1.14238	-2.20745
ENSMUSG00000031877	185.692	2.15634	0.499076	4.32067	1.55558e-05	0.00027256	2.15634	4.45783
ENSMUSG00000050967	4.6594	4.55563	1.0553	4.3169	1.58234e-05	0.000276792	4.55563	23.5169
ENSMUSG00000019942	19.1404	-1.5776	0.365735	-4.31351	1.60683e-05	0.000280613	1.5776	-2.98474
ENSMUSG00000041324	14.4112	2.82541	0.655175	4.31245	1.61453e-05	0.000281496	2.82541	7.08816
ENSMUSG00000027775	90.3698	1.17069	0.271691	4.3089	1.6407e-05	0.00028559	1.17069	2.25119
ENSMUSG00000020911	14.8861	2.04197	0.473998	4.30797	1.64756e-05	0.000286314	2.04197	4.11808
ENSMUSG00000074151	138.742	1.44249	0.334949	4.30659	1.65787e-05	0.000287635	1.44249	2.7179
ENSMUSG00000052698	19.8621	-1.58132	0.367279	-4.30551	1.666e-05	0.000288575	1.58132	-2.99244
ENSMUSG00000039735	13.2215	2.50255	0.581424	4.30417	1.6761e-05	0.000289851	2.50255	5.66685
ENSMUSG00000040268	61.7122	1.13471	0.263727	4.3026	1.68803e-05	0.00029144	1.13471	2.19575
ENSMUSG00000018659	3893.58	-2.03768	0.473684	-4.30177	1.69436e-05	0.000292056	2.03768	-4.10585
ENSMUSG00000074417	29.101	1.5677	0.364657	4.29911	1.71487e-05	0.000295112	1.5677	2.96432
ENSMUSG00000066026	38.6181	-1.15234	0.268092	-4.29831	1.72104e-05	0.000295696	1.15234	-2.22275
ENSMUSG00000006782	119.836	-0.933487	0.217254	-4.29675	1.73322e-05	0.000296527	0.933487	-1.90989
ENSMUSG00000026669	16.251	-1.00167	0.233111	-4.29696	1.73158e-05	0.000296527	1.00167	-2.00232
ENSMUSG00000062127	27.1811	1.97918	0.460637	4.29662	1.73425e-05	0.000296527	1.97918	3.94269
ENSMUSG00000001627	43.1458	1.17261	0.27297	4.29575	1.74104e-05	0.000297139	1.17261	2.2542
ENSMUSG00000052776	35.463	1.94316	0.452377	4.29545	1.74343e-05	0.000297139	1.94316	3.84547
ENSMUSG00000039813	24.1959	1.99115	0.463989	4.29136	1.77581e-05	0.000302173	1.99115	3.97553
ENSMUSG00000028961	258.582	0.860643	0.200705	4.28811	1.80203e-05	0.000306144	0.860643	1.81585
ENSMUSG00000017009	215.713	1.64112	0.382797	4.28717	1.80961e-05	0.00030694	1.64112	3.11907
ENSMUSG00000026068	46.9335	1.35729	0.31672	4.28546	1.82363e-05	0.000308825	1.35729	2.56204
ENSMUSG00000079197	239.929	0.85399	0.199348	4.28392	1.83627e-05	0.00031047	0.85399	1.80749
ENSMUSG00000027452	53.0728	-1.24993	0.292591	-4.27192	1.93798e-05	0.000327146	1.24993	-2.37829
ENSMUSG00000042489	27.6385	-1.29693	0.30406	-4.26537	1.9957e-05	0.000336354	1.29693	-2.45705
ENSMUSG00000038644	56.0372	-1.01536	0.238226	-4.26218	2.02443e-05	0.000340656	1.01536	-2.02141
ENSMUSG00000029371	19.8776	4.48281	1.05234	4.25984	2.04571e-05	0.000343692	4.48281	22.3593
ENSMUSG00000005034	74.3056	-0.681323	0.159987	-4.25861	2.057e-05	0.000345044	0.681323	-1.60361
ENSMUSG00000043168	12.3511	-2.12815	0.500755	-4.24987	2.1389e-05	0.000358216	2.12815	-4.37156
ENSMUSG00000032254	32.1011	-1.47193	0.346573	-4.2471	2.16557e-05	0.00036211	1.47193	-2.77393
ENSMUSG00000032782	13.7831	-1.25296	0.295342	-4.24242	2.21124e-05	0.00036813	1.25296	-2.3833
ENSMUSG00000050600	18.524	-1.57919	0.372245	-4.24234	2.21197e-05	0.00036813	1.57919	-2.98802
ENSMUSG00000054072	49.8816	2.89862	0.683377	4.24162	2.21914e-05	0.000368746	2.89862	7.45715
ENSMUSG00000058290	28.4353	-1.23424	0.291117	-4.23966	2.23861e-05	0.000371399	1.23424	-2.35257
ENSMUSG00000027330	5012.33	-2.01837	0.476304	-4.23757	2.25956e-05	0.00037429	2.01837	-4.05126
ENSMUSG00000041203	335.991	-1.09205	0.258017	-4.23247	2.31136e-05	0.000382274	1.09205	-2.13177
ENSMUSG00000030187	35.5501	1.76922	0.418392	4.22861	2.35135e-05	0.000388284	1.76922	3.4087
ENSMUSG00000022876	124.196	1.10048	0.260336	4.22716	2.36663e-05	0.000390199	1.10048	2.14426
ENSMUSG00000021466	21.6366	-1.1097	0.262644	-4.22512	2.38815e-05	0.000393137	1.1097	-2.15801
ENSMUSG00000078700	20.1534	-1.8367	0.434872	-4.22354	2.40496e-05	0.000395292	1.8367	-3.57192
ENSMUSG00000017713	22.2559	1.12156	0.265636	4.22216	2.41969e-05	0.000397099	1.12156	2.17582
ENSMUSG00000027220	54.8998	1.93741	0.458973	4.22119	2.43012e-05	0.000397688	1.93741	3.83018
ENSMUSG00000040774	37.9759	1.06475	0.252284	4.22044	2.43826e-05	0.000397688	1.06475	2.09181
ENSMUSG00000046157	69.4596	-0.796747	0.188779	-4.22052	2.43741e-05	0.000397688	0.796747	-1.73718
ENSMUSG00000079553	13.5036	-1.64127	0.388852	-4.22081	2.43423e-05	0.000397688	1.64127	-3.1194
ENSMUSG00000014686	8.47747	2.37206	0.562229	4.21904	2.4535e-05	0.000399559	2.37206	5.17681
ENSMUSG00000031925	14.246	-1.22303	0.290106	-4.21581	2.48885e-05	0.000404696	1.22303	-2.33437
ENSMUSG00000038774	135.533	1.5652	0.371587	4.21222	2.52878e-05	0.000410559	1.5652	2.95919
ENSMUSG00000004044	60.8326	1.85716	0.440959	4.21165	2.53511e-05	0.000410618	1.85716	3.62295
ENSMUSG00000027429	64.7722	0.760958	0.180686	4.21149	2.53687e-05	0.000410618	0.760958	1.69462
ENSMUSG00000053101	41.6645	1.61761	0.384198	4.21036	2.54965e-05	0.000412058	1.61761	3.06866
ENSMUSG00000040435	4585.49	2.03102	0.482799	4.20676	2.59061e-05	0.000418042	2.03102	4.08693
ENSMUSG00000026496	132.27	-0.837653	0.199189	-4.20532	2.60708e-05	0.000419424	0.837653	-1.78714
ENSMUSG00000039960	18.7596	2.16644	0.515155	4.20541	2.6061e-05	0.000419424	2.16644	4.48914
ENSMUSG00000037406	7.09841	4.33021	1.02981	4.20487	2.61234e-05	0.000419634	4.33021	20.1151
ENSMUSG00000051498	17.7898	1.78334	0.424521	4.20083	2.65942e-05	0.000426552	1.78334	3.44222
ENSMUSG00000027699	14.3182	-1.50624	0.358774	-4.19831	2.68916e-05	0.000430671	1.50624	-2.84069
ENSMUSG00000034612	32.9385	1.41249	0.336476	4.19789	2.69416e-05	0.000430822	1.41249	2.66196
ENSMUSG00000026655	149.723	-0.69224	0.164994	-4.19555	2.72205e-05	0.000434627	0.69224	-1.61579
ENSMUSG00000031400	201.135	0.810049	0.193205	4.1927	2.75654e-05	0.000438815	0.810049	1.75327
ENSMUSG00000032231	455.314	0.918493	0.219053	4.19302	2.75267e-05	0.000438815	0.918493	1.89014
ENSMUSG00000050931	50.3899	1.80692	0.431409	4.18841	2.80911e-05	0.000446514	1.80692	3.49895
ENSMUSG00000026938	106.37	-2.06856	0.494893	-4.17982	2.91743e-05	0.000463039	2.06856	-4.19468
ENSMUSG00000042978	105.764	-1.14225	0.273587	-4.17509	2.97873e-05	0.000472062	1.14225	-2.20725
ENSMUSG00000029730	73.829	-0.954737	0.22886	-4.17171	3.02328e-05	0.000478408	0.954737	-1.93823
ENSMUSG00000006288	29.4102	-0.951561	0.228237	-4.16919	3.05686e-05	0.000483002	0.951561	-1.93396
ENSMUSG00000030738	1662.55	1.53168	0.36762	4.16648	3.09338e-05	0.000488046	1.53168	2.89123
ENSMUSG00000033952	20.2713	-1.62643	0.390571	-4.16423	3.12407e-05	0.000491437	1.62643	-3.08747
ENSMUSG00000036944	30.7538	-1.06902	0.256723	-4.16412	3.12561e-05	0.000491437	1.06902	-2.09801
ENSMUSG00000048387	17.3847	4.3288	1.0396	4.16389	3.12875e-05	0.000491437	4.3288	20.0954
ENSMUSG00000035064	41.9989	-1.13356	0.272512	-4.15966	3.18721e-05	0.000499879	1.13356	-2.19399
ENSMUSG00000038421	48.6047	-1.70254	0.409436	-4.15826	3.20687e-05	0.00050148	1.70254	-3.25473
ENSMUSG00000022565	439.643	0.618253	0.148887	4.15249	3.28875e-05	0.000513243	0.618253	1.53501
ENSMUSG00000028480	103.539	1.08901	0.262305	4.1517	3.30017e-05	0.000513243	1.08901	2.12728
ENSMUSG00000032265	85.1096	-1.15329	0.277767	-4.15202	3.29557e-05	0.000513243	1.15329	-2.22421
ENSMUSG00000039384	24.6685	-1.41933	0.341875	-4.15161	3.30142e-05	0.000513243	1.41933	-2.67461
ENSMUSG00000026875	49.5353	1.58279	0.381378	4.1502	3.32188e-05	0.000515669	1.58279	2.99549
ENSMUSG00000072620	433.667	1.04351	0.251484	4.14943	3.3331e-05	0.000516655	1.04351	2.06124
ENSMUSG00000047409	11.6029	-1.30275	0.314413	-4.14344	3.42131e-05	0.000529556	1.30275	-2.46699
ENSMUSG00000039115	58.0056	1.75277	0.423177	4.14193	3.4439e-05	0.000532276	1.75277	3.37005
ENSMUSG00000066571	51.9596	-0.631027	0.152374	-4.14131	3.45328e-05	0.00053295	0.631027	-1.54867
ENSMUSG00000020078	66.07	0.928876	0.224587	4.13593	3.53527e-05	0.000544811	0.928876	1.90379
ENSMUSG00000028367	194.28	0.729862	0.17656	4.1338	3.56811e-05	0.000549076	0.729862	1.65848
ENSMUSG00000029165	17.7053	-1.12447	0.272273	-4.12996	3.62829e-05	0.000557528	1.12447	-2.18022
ENSMUSG00000027860	126.601	-1.84462	0.446728	-4.12917	3.64069e-05	0.000558624	1.84462	-3.59158
ENSMUSG00000024617	9.96866	-2.08156	0.504289	-4.12772	3.66384e-05	0.000561251	2.08156	-4.23266
ENSMUSG00000079685	9.65066	-1.2157	0.294542	-4.12743	3.66837e-05	0.000561251	1.2157	-2.32254
ENSMUSG00000062232	78.9206	1.26212	0.305877	4.12623	3.68762e-05	0.000563384	1.26212	2.39848
ENSMUSG00000026434	73.5616	-0.607735	0.147393	-4.12323	3.73602e-05	0.000569957	0.607735	-1.52387
ENSMUSG00000070436	35.8311	1.87881	0.455767	4.12231	3.75095e-05	0.000571414	1.87881	3.67772
ENSMUSG00000001151	91.493	-0.605102	0.146812	-4.12161	3.76241e-05	0.00057234	0.605102	-1.52109
ENSMUSG00000010358	105.866	1.17219	0.284442	4.12103	3.77181e-05	0.000572948	1.17219	2.25354
ENSMUSG00000026116	269.877	0.597197	0.14494	4.12029	3.78388e-05	0.00057396	0.597197	1.51277
ENSMUSG00000068739	346.855	1.45237	0.352772	4.11703	3.83791e-05	0.000581325	1.45237	2.73657
ENSMUSG00000036882	16.1004	-1.69291	0.411588	-4.1131	3.90373e-05	0.000590453	1.69291	-3.23307
ENSMUSG00000021877	102.408	0.756906	0.184111	4.11113	3.93724e-05	0.000594675	0.756906	1.68986
ENSMUSG00000068923	15.8235	2.01961	0.491604	4.1082	3.98747e-05	0.000601406	2.01961	4.05474
ENSMUSG00000070327	538.017	1.0365	0.252508	4.10481	4.04648e-05	0.00060944	1.0365	2.05124
ENSMUSG00000018593	185.641	1.98189	0.483005	4.10325	4.07392e-05	0.000612703	1.98189	3.95009
ENSMUSG00000032020	93.3232	1.04679	0.25535	4.09944	4.1415e-05	0.000621987	1.04679	2.06593
ENSMUSG00000022151	51.8286	-1.4231	0.347193	-4.09886	4.15182e-05	0.000622656	1.4231	-2.68161
ENSMUSG00000022816	43.5074	2.06899	0.505642	4.09181	4.28011e-05	0.000640767	2.06899	4.19594
ENSMUSG00000026781	59.6807	-0.847999	0.207255	-4.09157	4.28465e-05	0.000640767	0.847999	-1.8
ENSMUSG00000074497	32.3596	-1.07572	0.263028	-4.08975	4.31841e-05	0.000644907	1.07572	-2.10777
ENSMUSG00000026970	155.802	0.683898	0.167345	4.08676	4.37432e-05	0.000652339	0.683898	1.60647
ENSMUSG00000029467	243.511	0.75638	0.185212	4.08385	4.42958e-05	0.000659653	0.75638	1.68925
ENSMUSG00000035293	13.3584	-1.05586	0.258668	-4.08191	4.46669e-05	0.000664249	1.05586	-2.07896
ENSMUSG00000006818	591.721	0.979666	0.240036	4.08134	4.47775e-05	0.000664427	0.979666	1.97201
ENSMUSG00000038156	9.01702	3.8827	0.951362	4.0812	4.48041e-05	0.000664427	3.8827	14.7506
ENSMUSG00000030782	17.6425	1.68567	0.413138	4.08016	4.5005e-05	0.000666476	1.68567	3.21689
ENSMUSG00000024983	47.7022	0.816276	0.200114	4.07905	4.52207e-05	0.000668737	0.816276	1.76085
ENSMUSG00000035891	135.625	-0.954319	0.234049	-4.07743	4.55356e-05	0.000672457	0.954319	-1.93767
ENSMUSG00000032860	32.6041	1.73431	0.4254	4.0769	4.56404e-05	0.00067307	1.73431	3.32721
ENSMUSG00000024222	190.277	1.49301	0.366305	4.07586	4.58449e-05	0.000675147	1.49301	2.81475
ENSMUSG00000021125	22.5043	2.37884	0.584107	4.07261	4.649e-05	0.0006837	2.37884	5.20118
ENSMUSG00000057649	49.3193	-0.847174	0.208221	-4.06863	4.72899e-05	0.000694501	0.847174	-1.79897
ENSMUSG00000056602	52.441	-0.852942	0.209658	-4.06826	4.7365e-05	0.000694643	0.852942	-1.80618
ENSMUSG00000030218	16.0574	3.1543	0.77585	4.06561	4.79078e-05	0.000701634	3.1543	8.90307
ENSMUSG00000066306	181.577	-0.759059	0.186724	-4.06513	4.80051e-05	0.000702091	0.759059	-1.69239
ENSMUSG00000017499	14.7216	-1.36704	0.336421	-4.06348	4.83469e-05	0.000706117	1.36704	-2.5794
ENSMUSG00000004952	45.4441	1.47285	0.362583	4.0621	4.86326e-05	0.000709315	1.47285	2.7757
ENSMUSG00000105415	12.8257	-2.23331	0.550084	-4.05994	4.90854e-05	0.000714937	2.23331	-4.7021
ENSMUSG00000003779	22.3422	-1.2894	0.31788	-4.05624	4.9868e-05	0.000724348	1.2894	-2.44426
ENSMUSG00000020484	243.752	0.836278	0.206163	4.0564	4.98352e-05	0.000724348	0.836278	1.78544
ENSMUSG00000048118	82.1556	-0.731991	0.180523	-4.05484	5.0169e-05	0.000727725	0.731991	-1.66093
ENSMUSG00000020116	27.3847	1.08892	0.268596	4.05413	5.03206e-05	0.000728929	1.08892	2.12715
ENSMUSG00000030786	327.15	1.11362	0.274769	4.05292	5.05823e-05	0.00073172	1.11362	2.16387
ENSMUSG00000018500	24.4647	1.99235	0.49169	4.05203	5.07743e-05	0.000733499	1.99235	3.97883
ENSMUSG00000072082	16.9762	-1.60446	0.396415	-4.04742	5.17853e-05	0.000747087	1.60446	-3.04082
ENSMUSG00000038463	8.76378	2.22006	0.5491	4.0431	5.27499e-05	0.000759971	2.22006	4.65914
ENSMUSG00000004568	128.821	-0.814213	0.20162	-4.03836	5.38263e-05	0.00077338	0.814213	-1.75834
ENSMUSG00000022180	78.9012	1.30562	0.323646	4.0341	5.48112e-05	0.000786467	1.30562	2.4719
ENSMUSG00000027215	317.261	-1.29926	0.32229	-4.03133	5.54613e-05	0.000794721	1.29926	-2.46103
ENSMUSG00000095609	12.7666	1.92211	0.477104	4.0287	5.60852e-05	0.000802577	1.92211	3.78977
ENSMUSG00000030979	83.2242	1.69227	0.420583	4.02363	5.73081e-05	0.000818973	1.69227	3.23165
ENSMUSG00000030678	221.857	-0.92893	0.230933	-4.0225	5.75838e-05	0.000820705	0.92893	-1.90386
ENSMUSG00000042514	9.59403	-2.01001	0.499679	-4.02261	5.75577e-05	0.000820705	2.01001	-4.02786
ENSMUSG00000023473	19.6061	1.20088	0.298569	4.02211	5.76785e-05	0.000820952	1.20088	2.29879
ENSMUSG00000018927	246.705	-1.22655	0.305048	-4.02084	5.79917e-05	0.000824306	1.22655	-2.34006
ENSMUSG00000031628	32.774	-0.709755	0.176701	-4.01671	5.90165e-05	0.00083775	0.709755	-1.63553
ENSMUSG00000034906	21.8176	-1.29148	0.321561	-4.01627	5.91274e-05	0.000838205	1.29148	-2.44778
ENSMUSG00000024754	76.9093	1.40437	0.349794	4.01486	5.948e-05	0.000842078	1.40437	2.64703
ENSMUSG00000026701	249.497	0.877046	0.218735	4.00962	6.08165e-05	0.000859854	0.877046	1.83661
ENSMUSG00000054814	16.8652	-1.02399	0.255627	-4.0058	6.18068e-05	0.000871534	1.02399	-2.03354
ENSMUSG00000056501	410.598	1.01126	0.252433	4.00607	6.17386e-05	0.000871534	1.01126	2.01568
ENSMUSG00000072812	9.97621	3.45099	0.861658	4.00506	6.20008e-05	0.00087311	3.45099	10.9359
ENSMUSG00000051391	241.16	0.757416	0.189295	4.00125	6.30092e-05	0.000886135	0.757416	1.69046
ENSMUSG00000085786	20.6925	1.48257	0.370624	4.00021	6.32868e-05	0.000888861	1.48257	2.79447
ENSMUSG00000051413	162.119	1.00744	0.251881	3.99968	6.34284e-05	0.000889673	1.00744	2.01034
ENSMUSG00000028718	9.64947	-1.44319	0.361258	-3.99489	6.47251e-05	0.000905469	1.44319	-2.71921
ENSMUSG00000038722	152.508	1.31368	0.328881	3.99439	6.48605e-05	0.000906169	1.31368	2.48575
ENSMUSG00000028111	19.6286	3.3584	0.841225	3.99227	6.54431e-05	0.000913108	3.3584	10.256
ENSMUSG00000060962	5.44252	4.18805	1.04981	3.98935	6.62535e-05	0.000923201	4.18805	18.2275
ENSMUSG00000026311	418.91	-1.89332	0.474816	-3.98747	6.67805e-05	0.000929325	1.89332	-3.71488
ENSMUSG00000033209	20.5464	-0.971002	0.243595	-3.98614	6.71578e-05	0.000933352	0.971002	-1.9602
ENSMUSG00000063193	25.9472	-1.54965	0.388965	-3.98404	6.77547e-05	0.000940417	1.54965	-2.92746
ENSMUSG00000094733	45.5539	2.33816	0.586956	3.98354	6.78974e-05	0.000941168	2.33816	5.05657
ENSMUSG00000049130	122.196	1.26779	0.318361	3.98224	6.82693e-05	0.000945089	1.26779	2.40792
ENSMUSG00000002020	16.5276	1.92907	0.48477	3.97935	6.9104e-05	0.000955399	1.92907	3.8081
ENSMUSG00000006301	39.1976	1.2323	0.310011	3.97501	7.03774e-05	0.000971739	1.2323	2.34941
ENSMUSG00000028927	35.028	-1.15575	0.290825	-3.97404	7.06632e-05	0.000974418	1.15575	-2.228
ENSMUSG00000029632	95.9847	-0.594888	0.149772	-3.97197	7.12811e-05	0.000981664	0.594888	-1.51036
ENSMUSG00000002111	313.22	0.936843	0.235884	3.97162	7.1385e-05	0.000981822	0.936843	1.91433
ENSMUSG00000030082	181.277	0.740398	0.186563	3.96862	7.22891e-05	0.00099297	0.740398	1.67064
ENSMUSG00000015653	5.77846	4.30177	1.08438	3.96704	7.27699e-05	0.000998283	4.30177	19.7225
ENSMUSG00000026536	25.0447	2.21474	0.558905	3.96265	7.41227e-05	0.00101553	2.21474	4.64199
ENSMUSG00000001053	10.9426	-1.2571	0.317265	-3.9623	7.42326e-05	0.00101572	1.2571	-2.39014
ENSMUSG00000000318	10.1448	-1.88907	0.476894	-3.96119	7.45781e-05	0.00101914	1.88907	-3.70396
ENSMUSG00000018899	209.692	1.26993	0.320681	3.96012	7.49131e-05	0.0010224	1.26993	2.4115
ENSMUSG00000023903	27.7798	1.26067	0.318463	3.95861	7.53878e-05	0.00102756	1.26067	2.39607
ENSMUSG00000009376	26.241	2.01956	0.51076	3.95403	7.68463e-05	0.0010461	2.01956	4.0546
ENSMUSG00000022831	491.553	0.69355	0.175825	3.94455	7.99508e-05	0.00108557	0.69355	1.61726
ENSMUSG00000023206	27.6136	2.17306	0.551099	3.94314	8.04213e-05	0.00109057	2.17306	4.50979
ENSMUSG00000070699	14.9383	-1.03473	0.262481	-3.94214	8.07589e-05	0.00109375	1.03473	-2.04874
ENSMUSG00000030199	88.3963	0.638456	0.16203	3.94036	8.13605e-05	0.00110049	0.638456	1.55666
ENSMUSG00000017737	265.549	1.0511	0.266815	3.93943	8.16757e-05	0.00110274	1.0511	2.07211
ENSMUSG00000036887	186.192	-1.50095	0.381023	-3.93926	8.17347e-05	0.00110274	1.50095	-2.83028
ENSMUSG00000040111	52.2525	0.782922	0.198782	3.93859	8.19603e-05	0.00110438	0.782922	1.72061
ENSMUSG00000066357	44.4396	-1.20714	0.306524	-3.93817	8.2107e-05	0.00110496	1.20714	-2.3088
ENSMUSG00000024750	252.293	1.18705	0.301573	3.93621	8.2778e-05	0.00111258	1.18705	2.27687
ENSMUSG00000023087	53.4059	1.02961	0.261665	3.93483	8.32569e-05	0.0011176	1.02961	2.04147
ENSMUSG00000046245	135.731	1.02778	0.261242	3.93421	8.34703e-05	0.00111905	1.02778	2.03889
ENSMUSG00000029596	12.5524	5.05593	1.28541	3.93331	8.3783e-05	0.00112183	5.05593	33.2649
ENSMUSG00000074677	22.7764	1.86709	0.474829	3.93213	8.41982e-05	0.00112597	1.86709	3.64796
ENSMUSG00000022512	16.524	2.86772	0.729458	3.9313	8.44891e-05	0.00112843	2.86772	7.29908
ENSMUSG00000029291	22.1476	1.3047	0.332075	3.92892	8.53276e-05	0.0011382	1.3047	2.47032
ENSMUSG00000029836	22.4922	-1.07369	0.273569	-3.92477	8.68138e-05	0.00115657	1.07369	-2.10481
ENSMUSG00000020260	50.883	0.939755	0.239918	3.91698	8.96658e-05	0.00119158	0.939755	1.9182
ENSMUSG00000026360	40.4162	-1.06393	0.271618	-3.91703	8.96475e-05	0.00119158	1.06393	-2.09063
ENSMUSG00000005470	24.5636	-1.13346	0.289411	-3.91644	8.98678e-05	0.00119277	1.13346	-2.19384
ENSMUSG00000024353	23.0454	-1.10811	0.283045	-3.91494	9.04268e-05	0.00119869	1.10811	-2.15562
ENSMUSG00000037649	33.6508	-1.06006	0.270831	-3.91411	9.07382e-05	0.00120132	1.06006	-2.08502
ENSMUSG00000029438	47.0095	-1.15055	0.294046	-3.91281	9.12301e-05	0.00120633	1.15055	-2.21998
ENSMUSG00000020869	174.605	0.788192	0.201566	3.91034	9.21667e-05	0.0012172	0.788192	1.72691
ENSMUSG00000028678	12.5665	-1.68623	0.432055	-3.90281	9.50808e-05	0.00125336	1.68623	-3.21815
ENSMUSG00000042622	15.6545	2.69755	0.691209	3.90266	9.51412e-05	0.00125336	2.69755	6.48701
ENSMUSG00000049436	8.11901	3.39629	0.871057	3.89904	9.65744e-05	0.00127067	3.39629	10.5289
ENSMUSG00000028797	572.837	1.49674	0.38411	3.89664	9.75379e-05	0.00128175	1.49674	2.82203
ENSMUSG00000022221	65.1336	0.779043	0.200092	3.89343	9.88367e-05	0.00129562	0.779043	1.71599
ENSMUSG00000030067	127.56	-0.669155	0.171857	-3.89368	9.87364e-05	0.00129562	0.669155	-1.59014
ENSMUSG00000035095	32.3396	2.08245	0.535306	3.89021	0.000100156	0.00131129	2.08245	4.23527
ENSMUSG00000003955	32.4665	1.52575	0.392396	3.88829	0.000100952	0.00132008	1.52575	2.87937
ENSMUSG00000059791	28.2584	-1.15796	0.297835	-3.88793	0.000101105	0.00132045	1.15796	-2.23142
ENSMUSG00000000530	16.5842	1.2476	0.320967	3.887	0.000101492	0.00132389	1.2476	2.37446
ENSMUSG00000011114	93.7698	0.864604	0.222512	3.88565	0.000102055	0.00132805	0.864604	1.82084
ENSMUSG00000022265	245.034	-1.6952	0.436274	-3.88564	0.000102061	0.00132805	1.6952	-3.23823
ENSMUSG00000030530	405.045	1.25725	0.323846	3.88224	0.000103501	0.00134349	1.25725	2.39039
ENSMUSG00000006715	13.1391	-1.02283	0.263509	-3.8816	0.000103771	0.00134535	1.02283	-2.03191
ENSMUSG00000022797	513.528	1.2463	0.321343	3.87842	0.000105136	0.00136139	1.2463	2.37233
ENSMUSG00000068335	234.99	1.67667	0.432526	3.87646	0.000105986	0.00137072	1.67667	3.19689
ENSMUSG00000006456	67.7171	-1.00395	0.25911	-3.8746	0.000106801	0.0013779	1.00395	-2.00548
ENSMUSG00000040592	233.852	-1.40279	0.362025	-3.87486	0.000106688	0.0013779	1.40279	-2.64413
ENSMUSG00000028016	26.86	0.974686	0.25167	3.87287	0.000107562	0.00138604	0.974686	1.96521
ENSMUSG00000030770	15.2219	2.64357	0.682992	3.87057	0.00010858	0.00139746	2.64357	6.24877
ENSMUSG00000002881	82.0992	0.856216	0.22124	3.87007	0.000108802	0.00139862	0.856216	1.81028
ENSMUSG00000005583	39.2896	-1.19771	0.309532	-3.86943	0.000109089	0.00140062	1.19771	-2.29376
ENSMUSG00000006398	23.4476	-1.35957	0.351553	-3.86733	0.000110035	0.00141106	1.35957	-2.56609
ENSMUSG00000030452	37.3281	0.847405	0.219145	3.86687	0.00011024	0.00141198	0.847405	1.79926
ENSMUSG00000049488	7.09146	2.26446	0.586464	3.86121	0.000112829	0.00144339	2.26446	4.80474
ENSMUSG00000034640	46.951	1.25069	0.323986	3.86032	0.000113238	0.00144689	1.25069	2.37955
ENSMUSG00000026594	66.5186	-1.17024	0.303597	-3.85458	0.000115928	0.00147948	1.17024	-2.25049
ENSMUSG00000029283	11.9333	-1.40326	0.364313	-3.8518	0.000117252	0.00149458	1.40326	-2.64498
ENSMUSG00000016494	36.8122	2.01524	0.523314	3.85092	0.000117674	0.00149815	2.01524	4.04248
ENSMUSG00000020326	133.22	0.896676	0.23302	3.84806	0.000119058	0.00151215	0.896676	1.86177
ENSMUSG00000024981	188.632	0.994662	0.258858	3.8425	0.000121789	0.00154498	0.994662	1.99261
ENSMUSG00000004317	43.3666	1.12176	0.292135	3.83986	0.000123104	0.00155981	1.12176	2.17612
ENSMUSG00000021109	139.096	0.995955	0.259415	3.83923	0.000123421	0.00156196	0.995955	1.9944
ENSMUSG00000029863	45.5904	-0.958784	0.249766	-3.83874	0.000123669	0.00156324	0.958784	-1.94367
ENSMUSG00000033813	193.055	1.5946	0.415796	3.83504	0.000125543	0.00158316	1.5946	3.0201
ENSMUSG00000038527	25.419	1.92318	0.501468	3.8351	0.000125515	0.00158316	1.92318	3.79258
ENSMUSG00000060477	98.9043	1.61508	0.421464	3.83208	0.000127066	0.00160046	1.61508	3.06329
ENSMUSG00000085603	9.54055	-1.29452	0.3379	-3.83106	0.000127594	0.0016052	1.29452	-2.45295
ENSMUSG00000006219	14.3353	2.15031	0.561375	3.83044	0.000127914	0.00160732	2.15031	4.43924
ENSMUSG00000020122	20.5661	3.63004	0.948099	3.82876	0.000128792	0.00161644	3.63004	12.3809
ENSMUSG00000019055	74.3322	1.31024	0.342427	3.82634	0.000130062	0.00162853	1.31024	2.47983
ENSMUSG00000022360	36.0999	-0.949169	0.248059	-3.82638	0.00013004	0.00162853	0.949169	-1.93076
ENSMUSG00000029364	59.5778	0.960711	0.251377	3.8218	0.000132481	0.00165687	0.960711	1.94627
ENSMUSG00000022048	20.6274	-0.805391	0.210771	-3.82117	0.000132821	0.00165916	0.805391	-1.74762
ENSMUSG00000064267	105.385	-0.942237	0.24683	-3.81735	0.000134894	0.00168309	0.942237	-1.92151
ENSMUSG00000039774	10.3204	-1.57801	0.413535	-3.8159	0.000135687	0.00169099	1.57801	-2.98557
ENSMUSG00000002870	91.6368	-0.797391	0.208983	-3.81557	0.000135867	0.00169126	0.797391	-1.73796
ENSMUSG00000033192	69.6312	1.03788	0.272194	3.81302	0.000137281	0.00170685	1.03788	2.05321
ENSMUSG00000048154	297.721	-0.608088	0.15968	-3.80817	0.000139998	0.00173453	0.608088	-1.52424
ENSMUSG00000071637	35.2953	1.05654	0.277556	3.80659	0.000140893	0.0017401	1.05654	2.07994
ENSMUSG00000076934	17.1461	-1.55229	0.407797	-3.80653	0.00014093	0.0017401	1.55229	-2.93283
ENSMUSG00000090394	46.4872	-0.971147	0.255128	-3.80651	0.000140939	0.0017401	0.971147	-1.9604
ENSMUSG00000017754	82.2105	-1.09737	0.288353	-3.80565	0.000141433	0.00174418	1.09737	-2.13964
ENSMUSG00000032311	9.08132	3.68698	0.969472	3.80308	0.000142908	0.00175884	3.68698	12.8793
ENSMUSG00000044709	53.2533	-0.91535	0.240692	-3.803	0.000142954	0.00175884	0.91535	-1.88603
ENSMUSG00000026042	23.551	1.89642	0.498702	3.80271	0.00014312	0.00175886	1.89642	3.72288
ENSMUSG00000020473	36.603	2.06298	0.542587	3.80212	0.000143464	0.00176104	2.06298	4.17848
ENSMUSG00000021759	21.3301	1.91153	0.502886	3.80112	0.000144045	0.00176613	1.91153	3.76208
ENSMUSG00000028393	224.768	1.88643	0.496621	3.79853	0.000145555	0.00178061	1.88643	3.69719
ENSMUSG00000041431	15.0291	-1.39879	0.368246	-3.79852	0.000145561	0.00178061	1.39879	-2.63681
ENSMUSG00000067071	33.1953	-0.800816	0.210851	-3.79802	0.000145856	0.00178216	0.800816	-1.74209
ENSMUSG00000025877	100.347	1.36005	0.358213	3.79676	0.000146603	0.00178922	1.36005	2.56694
ENSMUSG00000023026	74.5058	-0.640596	0.168755	-3.79602	0.000147038	0.00179248	0.640596	-1.55897
ENSMUSG00000045594	41.0231	-0.732106	0.192983	-3.79364	0.000148457	0.0018077	0.732106	-1.66106
ENSMUSG00000027447	254.095	-0.757832	0.199847	-3.79207	0.000149396	0.00181706	0.757832	-1.69095
ENSMUSG00000021365	110.823	-0.67513	0.178055	-3.7917	0.000149618	0.00181767	0.67513	-1.59674
ENSMUSG00000035311	62.7464	0.921119	0.242995	3.79068	0.000150233	0.00182305	0.921119	1.89358
ENSMUSG00000014846	21.3962	-1.57188	0.414989	-3.78776	0.000152009	0.00184072	1.57188	-2.97292
ENSMUSG00000023104	44.7913	-0.666509	0.175966	-3.78772	0.000152035	0.00184072	0.666509	-1.58723
ENSMUSG00000055435	94.5777	1.03939	0.274449	3.78717	0.000152373	0.0018427	1.03939	2.05535
ENSMUSG00000038685	35.4425	-0.67467	0.178197	-3.78608	0.00015304	0.00184656	0.67467	-1.59623
ENSMUSG00000028300	21.2927	1.73423	0.458448	3.78281	0.000155065	0.00186675	1.73423	3.32701
ENSMUSG00000028274	41.1104	-0.890865	0.235623	-3.78089	0.000156269	0.00187912	0.890865	-1.85429
ENSMUSG00000017969	33.6273	-1.57303	0.416233	-3.77922	0.000157323	0.00188965	1.57303	-2.9753
ENSMUSG00000026683	7.45291	-1.65825	0.43882	-3.77888	0.000157537	0.00189009	1.65825	-3.15633
ENSMUSG00000023034	168.518	0.742379	0.196525	3.77753	0.000158391	0.00189818	0.742379	1.67293
ENSMUSG00000027366	114.974	0.822871	0.218046	3.77383	0.000160758	0.00192439	0.822871	1.76892
ENSMUSG00000024798	8.72471	3.68034	0.975461	3.77292	0.000161346	0.00192925	3.68034	12.8201
ENSMUSG00000020108	106.438	1.37959	0.365728	3.77216	0.00016184	0.00193298	1.37959	2.60194
ENSMUSG00000018417	15.3785	2.42957	0.644242	3.7712	0.000162466	0.00193827	2.42957	5.38731
ENSMUSG00000026628	34.2979	1.54295	0.409203	3.77064	0.00016283	0.00194044	1.54295	2.91391
ENSMUSG00000040354	96.5482	0.909108	0.241175	3.7695	0.000163578	0.00194716	0.909108	1.87788
ENSMUSG00000064105	11.3673	-1.60918	0.427048	-3.76814	0.000164465	0.00195553	1.60918	-3.05078
ENSMUSG00000021453	20.2369	1.93939	0.514795	3.76731	0.000165018	0.00195773	1.93939	3.83544
ENSMUSG00000020277	153.909	0.861001	0.22858	3.76674	0.000165395	0.00196	0.861001	1.8163
ENSMUSG00000051220	8.31095	-1.40762	0.374046	-3.76323	0.000167735	0.00198551	1.40762	-2.65299
ENSMUSG00000046006	13.427	-1.02029	0.271158	-3.76272	0.000168074	0.00198731	1.02029	-2.02833
ENSMUSG00000006014	442.717	-1.64771	0.438153	-3.76057	0.000169523	0.00200222	1.64771	-3.13335
ENSMUSG00000070733	192.311	-0.627601	0.16703	-3.75742	0.000171678	0.00202541	0.627601	-1.54499
ENSMUSG00000024381	82.7629	-0.675384	0.179833	-3.75561	0.00017292	0.0020378	0.675384	-1.59702
ENSMUSG00000078566	30.9224	2.08255	0.55459	3.75512	0.000173257	0.00203951	2.08255	4.23556
ENSMUSG00000096954	10.4805	2.69641	0.718548	3.75258	0.000175021	0.002058	2.69641	6.48188
ENSMUSG00000031403	60.9657	-0.764985	0.203933	-3.75116	0.000176016	0.00206741	0.764985	-1.69935
ENSMUSG00000002007	28.0959	-1.63293	0.43546	-3.74991	0.000176901	0.00207551	1.63293	-3.10143
ENSMUSG00000054871	25.8025	2.0045	0.534748	3.74849	0.000177905	0.00208498	2.0045	4.01249
ENSMUSG00000025743	360.425	-1.32909	0.354658	-3.74752	0.00017859	0.0020861	1.32909	-2.51244
ENSMUSG00000032902	109.562	-0.939882	0.250789	-3.7477	0.000178462	0.0020861	0.939882	-1.91837
ENSMUSG00000059900	54.4386	1.2705	0.33901	3.74767	0.000178485	0.0020861	1.2705	2.41245
ENSMUSG00000050382	6.93158	-1.69456	0.45233	-3.74629	0.00017947	0.00209408	1.69456	-3.23678
ENSMUSG00000059436	345.604	-1.31202	0.350526	-3.74302	0.000181821	0.00211919	1.31202	-2.4829
ENSMUSG00000032000	155.638	0.869958	0.232471	3.74223	0.000182397	0.00212356	0.869958	1.82761
ENSMUSG00000029449	27.7159	-0.942208	0.251798	-3.74192	0.000182623	0.00212387	0.942208	-1.92147
ENSMUSG00000062762	64.1486	0.980537	0.262076	3.74142	0.000182981	0.0021257	0.980537	1.9732
ENSMUSG00000033004	159.97	-0.672165	0.179731	-3.73984	0.000184135	0.00213677	0.672165	-1.59346
ENSMUSG00000057177	181.698	-0.640315	0.171244	-3.73919	0.000184611	0.00213996	0.640315	-1.55867
ENSMUSG00000045165	82.318	-1.10332	0.295139	-3.73833	0.000185247	0.00214499	1.10332	-2.14849
ENSMUSG00000006010	32.6337	1.0291	0.275399	3.73674	0.00018642	0.0021553	1.0291	2.04074
ENSMUSG00000085255	14.9734	2.24819	0.601671	3.73658	0.000186543	0.0021553	2.24819	4.75086
ENSMUSG00000031490	102.56	1.0166	0.272236	3.73426	0.000188265	0.00217283	1.0166	2.02315
ENSMUSG00000036661	35.5545	-0.937381	0.251062	-3.73367	0.000188712	0.00217562	0.937381	-1.91505
ENSMUSG00000021423	42.171	-1.15085	0.308738	-3.72758	0.000193324	0.00222396	1.15085	-2.22044
ENSMUSG00000046805	841.635	1.30141	0.34962	3.72236	0.000197372	0.00226562	1.30141	2.4647
ENSMUSG00000033713	113.619	-0.841126	0.226008	-3.72166	0.000197916	0.0022694	0.841126	-1.79145
ENSMUSG00000026180	54.9163	1.14612	0.308018	3.72095	0.000198477	0.00227339	1.14612	2.21318
ENSMUSG00000062300	15.8745	2.53888	0.682446	3.72026	0.000199017	0.00227711	2.53888	5.81136
ENSMUSG00000071715	237.531	0.844049	0.226919	3.7196	0.000199536	0.00228059	0.844049	1.79508
ENSMUSG00000027712	139.571	0.822121	0.22111	3.71815	0.000200684	0.00229125	0.822121	1.768
ENSMUSG00000038365	9.3761	-1.10761	0.298132	-3.71516	0.000203073	0.00231355	1.10761	-2.15488
ENSMUSG00000027322	82.5294	2.104	0.56702	3.71064	0.00020674	0.00234777	2.104	4.29901
ENSMUSG00000001995	37.6075	0.874539	0.23581	3.70865	0.000208365	0.00236117	0.874539	1.83342
ENSMUSG00000029407	121.29	0.636291	0.171568	3.70868	0.000208344	0.00236117	0.636291	1.55433
ENSMUSG00000080316	5.5527	3.22941	0.871011	3.70765	0.000209188	0.00236797	3.22941	9.37884
ENSMUSG00000040848	76.5344	-0.860166	0.232197	-3.70447	0.000211837	0.00239285	0.860166	-1.81525
ENSMUSG00000059182	111.745	0.899691	0.242856	3.70463	0.000211698	0.00239285	0.899691	1.86567
ENSMUSG00000062075	25.6841	-0.800647	0.216231	-3.70274	0.000213283	0.00240663	0.800647	-1.74188
ENSMUSG00000025584	20.6708	1.32366	0.357519	3.70234	0.000213619	0.00240786	1.32366	2.503
ENSMUSG00000069873	10.0373	2.94116	0.794603	3.70142	0.0002144	0.0024141	2.94116	7.68027
ENSMUSG00000047989	44.5903	-0.58807	0.159049	-3.69742	0.0002178	0.00244979	0.58807	-1.50323
ENSMUSG00000030659	46.0492	1.08673	0.294061	3.6956	0.000219368	0.00246481	1.08673	2.12392
ENSMUSG00000026674	8.1383	3.71414	1.00539	3.69424	0.000220547	0.00247283	3.71414	13.124
ENSMUSG00000040253	153.891	1.12825	0.305395	3.69438	0.00022042	0.00247283	1.12825	2.18593
ENSMUSG00000028884	25.5579	-0.997568	0.270086	-3.69352	0.000221167	0.00247716	0.997568	-1.99663
ENSMUSG00000035765	42.4801	0.74191	0.201095	3.68936	0.000224821	0.00251543	0.74191	1.67239
ENSMUSG00000036768	15.5664	-1.50161	0.407724	-3.6829	0.000230595	0.00257732	1.50161	-2.83158
ENSMUSG00000052459	121.531	0.866059	0.235224	3.68185	0.000231549	0.00258526	0.866059	1.82268
ENSMUSG00000050335	258.171	1.00582	0.273262	3.68077	0.000232535	0.00259083	1.00582	2.00808
ENSMUSG00000055320	9.19354	3.68648	1.00155	3.68079	0.000232513	0.00259083	3.68648	12.8749
ENSMUSG00000024742	35.9497	-0.695102	0.188888	-3.67997	0.000233257	0.00259503	0.695102	-1.619
ENSMUSG00000028011	12.3796	4.46158	1.21244	3.67982	0.000233401	0.00259503	4.46158	22.0327
ENSMUSG00000029162	20.4002	-1.19413	0.324554	-3.67931	0.000233865	0.00259747	1.19413	-2.28807
ENSMUSG00000032575	93.7973	1.00166	0.272338	3.678	0.000235066	0.00260808	1.00166	2.00231
ENSMUSG00000030256	13.4352	-1.29981	0.353466	-3.67733	0.000235688	0.00261225	1.29981	-2.46196
ENSMUSG00000023224	82.7739	2.97981	0.810529	3.67637	0.000236573	0.00261933	2.97981	7.8888
ENSMUSG00000014453	58.7888	-1.46043	0.397373	-3.67522	0.000237645	0.00262785	1.46043	-2.75191
ENSMUSG00000023809	36.5993	1.4104	0.38378	3.67501	0.000237838	0.00262785	1.4104	2.6581
ENSMUSG00000014547	64.123	0.78675	0.214144	3.67394	0.000238841	0.00263556	0.78675	1.72518
ENSMUSG00000053897	23.0372	2.21932	0.604104	3.67373	0.000239032	0.00263556	2.21932	4.65672
ENSMUSG00000031565	123.913	-1.37539	0.374543	-3.67217	0.000240498	0.00264897	1.37539	-2.59437
ENSMUSG00000025804	104.094	0.907132	0.247223	3.66928	0.000243235	0.00267634	0.907132	1.87531
ENSMUSG00000040270	46.7657	-1.05808	0.288577	-3.66654	0.000245852	0.00270234	1.05808	-2.08216
ENSMUSG00000028837	102.776	0.5946	0.162284	3.66396	0.000248347	0.00272693	0.5946	1.51005
ENSMUSG00000028583	12.8639	2.88011	0.786338	3.66269	0.000249585	0.00273736	2.88011	7.36205
ENSMUSG00000053617	55.1584	-0.604476	0.165047	-3.66245	0.000249812	0.00273736	0.604476	-1.52043
ENSMUSG00000055884	11.8955	-1.08594	0.296699	-3.66007	0.000252142	0.00276005	1.08594	-2.12276
ENSMUSG00000016087	60.9491	-0.822699	0.22487	-3.65856	0.000253638	0.00277356	0.822699	-1.76871
ENSMUSG00000008734	48.541	1.46349	0.400054	3.65823	0.000253966	0.00277429	1.46349	2.75775
ENSMUSG00000000903	24.5955	-1.4761	0.403866	-3.65492	0.000257263	0.00280742	1.4761	-2.78195
ENSMUSG00000024056	12.2334	-1.41375	0.386875	-3.65427	0.000257911	0.00280872	1.41375	-2.66428
ENSMUSG00000025178	79.2541	0.699223	0.191342	3.6543	0.000257881	0.00280872	0.699223	1.62363
ENSMUSG00000031422	84.0575	0.774418	0.211987	3.65314	0.000259052	0.00281614	0.774418	1.7105
ENSMUSG00000087687	68.7636	-1.59388	0.436313	-3.65307	0.000259123	0.00281614	1.59388	-3.0186
ENSMUSG00000028128	7.76446	4.25692	1.16561	3.6521	0.000260103	0.00282118	4.25692	19.1188
ENSMUSG00000029417	13.3525	4.32564	1.18443	3.65209	0.000260118	0.00282118	4.32564	20.0515
ENSMUSG00000027070	9.39454	3.35731	0.920077	3.64894	0.000263326	0.00285306	3.35731	10.2483
ENSMUSG00000040046	16.3099	1.94969	0.534576	3.64717	0.00026514	0.00286978	1.94969	3.86292
ENSMUSG00000027342	78.9201	-0.687884	0.188713	-3.64514	0.000267249	0.00288966	0.687884	-1.61092
ENSMUSG00000042029	19.7326	-1.11085	0.304892	-3.64343	0.000269027	0.00290297	1.11085	-2.15973
ENSMUSG00000073678	10.991	-1.18348	0.32489	-3.64271	0.000269784	0.00290819	1.18348	-2.27124
ENSMUSG00000030978	70.8642	-0.850268	0.233439	-3.64236	0.000270151	0.0029092	0.850268	-1.80284
ENSMUSG00000031438	13.8992	2.38638	0.655455	3.64079	0.000271798	0.00292396	2.38638	5.22842
ENSMUSG00000017057	38.113	1.15577	0.317596	3.63911	0.000273584	0.00293907	1.15577	2.22803
ENSMUSG00000028879	39.1315	0.87542	0.24057	3.63895	0.000273756	0.00293907	0.87542	1.83454
ENSMUSG00000031007	68.248	0.833423	0.229056	3.63851	0.000274225	0.00294113	0.833423	1.78191
ENSMUSG00000020107	88.3015	1.00343	0.275808	3.63816	0.000274593	0.0029421	1.00343	2.00477
ENSMUSG00000037242	474.581	1.03267	0.284132	3.63446	0.000278565	0.00297887	1.03267	2.0458
ENSMUSG00000045664	36.1981	1.3995	0.385094	3.63418	0.000278866	0.00297887	1.3995	2.6381
ENSMUSG00000060743	1220.7	-1.48514	0.408645	-3.63431	0.000278725	0.00297887	1.48514	-2.79945
ENSMUSG00000024947	39.0124	-0.734578	0.202202	-3.63289	0.000280268	0.00298484	0.734578	-1.66391
ENSMUSG00000026966	26.211	-0.900569	0.247881	-3.63307	0.000280071	0.00298484	0.900569	-1.8668
ENSMUSG00000061950	88.8603	0.730587	0.20108	3.63331	0.000279806	0.00298484	0.730587	1.65931
ENSMUSG00000048031	10.5668	2.39994	0.661078	3.63035	0.000283036	0.0030113	2.39994	5.27783
ENSMUSG00000033307	99.8622	0.868724	0.239407	3.62865	0.000284912	0.00302522	0.868724	1.82605
ENSMUSG00000109715	12.7771	-0.993726	0.273856	-3.62864	0.000284914	0.00302522	0.993726	-1.99132
ENSMUSG00000024660	110.959	-0.953339	0.262756	-3.62823	0.000285366	0.00302699	0.953339	-1.93635
ENSMUSG00000040612	9.13748	3.36047	0.92659	3.6267	0.000287061	0.00304193	3.36047	10.2707
ENSMUSG00000028464	82.9508	1.60578	0.442897	3.62564	0.000288247	0.00304538	1.60578	3.04361
ENSMUSG00000051212	7.73719	-1.66591	0.459463	-3.62578	0.000288096	0.00304538	1.66591	-3.17314
ENSMUSG00000020184	171.669	0.904714	0.249627	3.62426	0.000289785	0.00305859	0.904714	1.87217
ENSMUSG00000038357	58.5697	1.36407	0.376498	3.62304	0.000291162	0.00307007	1.36407	2.5741
ENSMUSG00000064030	37.8358	-0.693588	0.191468	-3.62247	0.0002918	0.00307375	0.693588	-1.6173
ENSMUSG00000021832	81.4943	0.735261	0.202989	3.62217	0.000292144	0.00307431	0.735261	1.6647
ENSMUSG00000035024	37.7121	-0.944231	0.260765	-3.621	0.000293461	0.00308512	0.944231	-1.92416
ENSMUSG00000015647	19.4607	1.81349	0.501358	3.61715	0.000297859	0.00312207	1.81349	3.51491
ENSMUSG00000022881	9.35757	-1.18006	0.326271	-3.61681	0.000298255	0.00312207	1.18006	-2.26586
ENSMUSG00000025225	193.682	0.707047	0.195462	3.61732	0.000297674	0.00312207	0.707047	1.63246
ENSMUSG00000031216	21.9063	-1.2922	0.357301	-3.61656	0.000298549	0.00312207	1.2922	-2.44901
ENSMUSG00000030878	7255.61	-1.64276	0.454705	-3.6128	0.000302912	0.00316255	1.64276	-3.12262
ENSMUSG00000016181	22.453	-0.932213	0.25824	-3.60986	0.000306357	0.00319538	0.932213	-1.9082
ENSMUSG00000035692	7515.46	1.85239	0.513282	3.60891	0.000307484	0.00320399	1.85239	3.61097
ENSMUSG00000025578	8.0866	-1.40604	0.390574	-3.59992	0.000318314	0.00331359	1.40604	-2.65008
ENSMUSG00000031605	33.071	1.12175	0.312109	3.59409	0.000325531	0.00338539	1.12175	2.1761
ENSMUSG00000097855	9.81994	3.41987	0.951747	3.59326	0.000326571	0.00339288	3.41987	10.7025
ENSMUSG00000022314	155.361	-0.623877	0.173657	-3.59259	0.000327405	0.00339823	0.623877	-1.54101
ENSMUSG00000004451	82.136	0.831643	0.23179	3.58791	0.000333333	0.00345301	0.831643	1.77971
ENSMUSG00000020149	120.367	0.691044	0.192687	3.58635	0.000335339	0.00346702	0.691044	1.61445
ENSMUSG00000054434	25.5664	1.626	0.453381	3.58638	0.000335296	0.00346702	1.626	3.08656
ENSMUSG00000028420	21.4893	1.48602	0.414956	3.58116	0.000342076	0.0035298	1.48602	2.80116
ENSMUSG00000048668	29.0697	-0.87117	0.24337	-3.57961	0.000344112	0.00354736	0.87117	-1.82915
ENSMUSG00000062169	27.1174	0.869958	0.243208	3.57702	0.000347538	0.0035792	0.869958	1.82761
ENSMUSG00000038256	31.0782	-0.671508	0.187818	-3.57531	0.000349814	0.00359915	0.671508	-1.59274
ENSMUSG00000056220	24.918	1.35571	0.379264	3.57459	0.000350773	0.00360552	1.35571	2.55924
ENSMUSG00000020638	235.615	1.51619	0.424389	3.57263	0.000353413	0.00362266	1.51619	2.86034
ENSMUSG00000039081	7.82411	3.3375	0.934194	3.57259	0.000353464	0.00362266	3.3375	10.1085
ENSMUSG00000085438	720.662	-1.38331	0.38753	-3.56956	0.00035758	0.00365978	1.38331	-2.60867
ENSMUSG00000070808	77.5523	-0.710196	0.199008	-3.56868	0.000358789	0.00366663	0.710196	-1.63603
ENSMUSG00000025764	19.0905	-1.02185	0.286403	-3.56788	0.000359886	0.0036743	1.02185	-2.03052
ENSMUSG00000026321	16.7323	1.60905	0.451238	3.56584	0.000362688	0.00369225	1.60905	3.0505
ENSMUSG00000039994	29.0069	-0.958129	0.268789	-3.56461	0.0003644	0.00370613	0.958129	-1.94279
ENSMUSG00000038943	25.2229	-1.29374	0.363039	-3.56363	0.000365766	0.00371646	1.29374	-2.45162
ENSMUSG00000021687	37.9048	0.868151	0.243716	3.56214	0.00036785	0.00373407	0.868151	1.82532
ENSMUSG00000026355	94.343	-0.719076	0.201968	-3.56035	0.000370361	0.003755	0.719076	-1.64613
ENSMUSG00000026580	75.517	-1.58309	0.444699	-3.55992	0.000370973	0.003755	1.58309	-2.99611
ENSMUSG00000015341	144.868	-1.09002	0.306436	-3.55711	0.000374961	0.00378584	1.09002	-2.12878
ENSMUSG00000031799	370.382	0.891705	0.250714	3.55666	0.000375593	0.00378584	0.891705	1.85537
ENSMUSG00000033793	45.7064	0.86817	0.244097	3.55666	0.000375598	0.00378584	0.86817	1.82535
ENSMUSG00000048621	6.5709	3.04042	0.854866	3.5566	0.000375685	0.00378584	3.04042	8.22729
ENSMUSG00000078780	14.4107	2.00942	0.564998	3.55652	0.000375802	0.00378584	2.00942	4.02621
ENSMUSG00000007655	14.9508	1.95138	0.548733	3.55616	0.000376315	0.00378741	1.95138	3.86745
ENSMUSG00000021196	121.019	0.606036	0.170444	3.55562	0.000377082	0.00379153	0.606036	1.52207
ENSMUSG00000040943	121.052	0.821778	0.231227	3.55398	0.000379441	0.00381164	0.821778	1.76758
ENSMUSG00000021250	28.0126	1.26605	0.356301	3.55332	0.0003804	0.00381766	1.26605	2.40503
ENSMUSG00000003617	311.958	3.58373	1.00885	3.5523	0.000381884	0.00382565	3.58373	11.9897
ENSMUSG00000071042	15.6459	-1.27937	0.360154	-3.55227	0.000381916	0.00382565	1.27937	-2.42732
ENSMUSG00000047880	44.8796	-1.59865	0.450118	-3.55162	0.000382862	0.00383151	1.59865	-3.02859
ENSMUSG00000035678	6.31029	3.06898	0.865216	3.54707	0.000389539	0.00389385	3.06898	8.39181
ENSMUSG00000045312	7.39111	2.89297	0.81564	3.54688	0.000389825	0.00389385	2.89297	7.42801
ENSMUSG00000024413	102.687	0.944987	0.266496	3.54597	0.00039117	0.00390361	0.944987	1.92517
ENSMUSG00000024308	437.049	0.819663	0.23122	3.54495	0.000392686	0.00391138	0.819663	1.76499
ENSMUSG00000110279	11.0051	-1.22462	0.345434	-3.54516	0.000392368	0.00391138	1.22462	-2.33694
ENSMUSG00000002835	37.5398	-0.821457	0.23184	-3.54321	0.000395289	0.00393362	0.821457	-1.76719
ENSMUSG00000026821	95.9767	1.46978	0.414893	3.54255	0.000396273	0.00393972	1.46978	2.7698
ENSMUSG00000021102	1997.59	-1.74175	0.491908	-3.5408	0.00039891	0.00395853	1.74175	-3.3444
ENSMUSG00000028772	74.8884	-0.889912	0.251394	-3.53991	0.000400263	0.00396825	0.889912	-1.85306
ENSMUSG00000041607	92.5437	-0.860445	0.243181	-3.5383	0.000402717	0.00398513	0.860445	-1.8156
ENSMUSG00000047767	22.7522	-1.0632	0.300471	-3.53845	0.00040248	0.00398513	1.0632	-2.08956
ENSMUSG00000054191	77.8295	1.67468	0.473442	3.53725	0.000404312	0.0039972	1.67468	3.19249
ENSMUSG00000032783	6.53857	-1.36433	0.385837	-3.53602	0.000406197	0.00400918	1.36433	-2.57457
ENSMUSG00000047407	40.0845	1.02018	0.288515	3.53597	0.000406279	0.00400918	1.02018	2.02817
ENSMUSG00000026840	9.1834	3.607	1.0203	3.53524	0.000407405	0.00401655	3.607	12.1847
ENSMUSG00000031608	23.8396	-0.965258	0.273118	-3.53421	0.000408992	0.00402358	0.965258	-1.95241
ENSMUSG00000037725	11.8231	-1.32468	0.374831	-3.53406	0.000409229	0.00402358	1.32468	-2.50477
ENSMUSG00000052353	11.6254	4.43623	1.25528	3.53404	0.000409255	0.00402358	4.43623	21.649
ENSMUSG00000005514	162.585	1.31028	0.370831	3.53337	0.000410303	0.00402642	1.31028	2.4799
ENSMUSG00000030091	183.736	-0.756062	0.214007	-3.53289	0.000411044	0.00402642	0.756062	-1.68887
ENSMUSG00000034205	9.59695	3.03831	0.860009	3.53288	0.000411061	0.00402642	3.03831	8.21527
ENSMUSG00000095788	9.88218	2.01487	0.570239	3.53338	0.000410281	0.00402642	2.01487	4.04145
ENSMUSG00000003379	223.276	-1.33466	0.3779	-3.53179	0.000412758	0.00403932	1.33466	-2.52217
ENSMUSG00000032245	26.6096	-0.825104	0.233732	-3.53013	0.000415358	0.00405729	0.825104	-1.77166
ENSMUSG00000060470	19.5102	1.61821	0.458397	3.53015	0.000415325	0.00405729	1.61821	3.06994
ENSMUSG00000024730	59.6649	1.64296	0.46558	3.52884	0.000417382	0.0040711	1.64296	3.12305
ENSMUSG00000041355	81.4495	0.805906	0.228383	3.52874	0.000417539	0.0040711	0.805906	1.74824
ENSMUSG00000029534	97.6169	1.34612	0.381677	3.52685	0.000420534	0.00409654	1.34612	2.54227
ENSMUSG00000028076	20.4518	-0.859573	0.243798	-3.52576	0.000422276	0.00410974	0.859573	-1.8145
ENSMUSG00000015243	107.38	1.23613	0.350644	3.52532	0.000422966	0.00411269	1.23613	2.35566
ENSMUSG00000000562	7.13003	1.89412	0.537509	3.52388	0.000425281	0.00413141	1.89412	3.71694
ENSMUSG00000031119	6.96353	3.97476	1.12832	3.52273	0.000427133	0.00414145	3.97476	15.7225
ENSMUSG00000042474	58.5733	-1.45476	0.412989	-3.52251	0.000427484	0.00414145	1.45476	-2.7411
ENSMUSG00000046574	64.746	-0.685745	0.19472	-3.5217	0.000428791	0.00415032	0.685745	-1.60853
ENSMUSG00000038271	36.1957	-0.692276	0.196662	-3.52014	0.000431324	0.00417104	0.692276	-1.61583
ENSMUSG00000052031	10.8032	-1.08584	0.308513	-3.5196	0.000432199	0.00417286	1.08584	-2.12261
ENSMUSG00000053469	33.2964	1.58182	0.44944	3.51953	0.000432308	0.00417286	1.58182	2.99347
ENSMUSG00000022489	84.1225	0.615583	0.174946	3.51871	0.000433657	0.00417732	0.615583	1.53218
ENSMUSG00000034445	37.6716	-0.851378	0.242008	-3.51798	0.000434853	0.00418231	0.851378	-1.80422
ENSMUSG00000050315	5.94269	3.26491	0.92837	3.51683	0.000436741	0.00419667	3.26491	9.61251
ENSMUSG00000053604	32.4768	-0.770082	0.21899	-3.51652	0.000437247	0.00419773	0.770082	-1.70537
ENSMUSG00000004837	70.6476	-0.869613	0.247397	-3.51504	0.000439682	0.00421729	0.869613	-1.82717
ENSMUSG00000005936	310.897	-0.885518	0.251956	-3.51458	0.000440453	0.00422088	0.885518	-1.84743
ENSMUSG00000005125	65.7085	1.15604	0.328999	3.51382	0.000441709	0.0042291	1.15604	2.22845
ENSMUSG00000068744	35.4105	2.23383	0.636086	3.51184	0.000445023	0.00425698	2.23383	4.70381
ENSMUSG00000026249	16.6468	2.08302	0.593184	3.51159	0.000445437	0.00425711	2.08302	4.23692
ENSMUSG00000028277	139.984	0.781333	0.222531	3.51112	0.000446223	0.00426079	0.781333	1.71872
ENSMUSG00000036896	212.035	-1.28942	0.367433	-3.50925	0.000449368	0.00428696	1.28942	-2.44429
ENSMUSG00000003420	49.6199	-1.22053	0.347982	-3.50745	0.000452432	0.00431231	1.22053	-2.33032
ENSMUSG00000038555	8.08189	2.03805	0.581367	3.50561	0.000455556	0.0043382	2.03805	4.1069
ENSMUSG00000105906	43.2586	-1.22261	0.348946	-3.50373	0.00045879	0.00436508	1.22261	-2.33369
ENSMUSG00000044199	52.6783	-0.840029	0.239805	-3.50296	0.000460111	0.00437321	0.840029	-1.79009
ENSMUSG00000079481	41.799	-0.987894	0.282033	-3.50276	0.000460468	0.00437321	0.987894	-1.98329
ENSMUSG00000026542	86.8752	5.1815	1.47958	3.50201	0.000461767	0.00438163	5.1815	36.2901
ENSMUSG00000004951	9.52681	2.62002	0.748799	3.49896	0.000467071	0.00442405	2.62002	6.14759
ENSMUSG00000023072	20.1586	-1.02201	0.292307	-3.49637	0.000471634	0.00446329	1.02201	-2.03075
ENSMUSG00000026914	70.1699	0.646332	0.185	3.49368	0.000476407	0.00450119	0.646332	1.56518
ENSMUSG00000044250	29.7063	-0.761417	0.217944	-3.49364	0.000476487	0.00450119	0.761417	-1.69515
ENSMUSG00000030726	38.4573	-0.614796	0.176016	-3.49285	0.000477895	0.00450648	0.614796	-1.53134
ENSMUSG00000021697	9.74868	-1.39278	0.398854	-3.49194	0.000479517	0.00451776	1.39278	-2.62584
ENSMUSG00000037060	9.45072	2.57766	0.738223	3.49171	0.000479947	0.0045178	2.57766	5.96969
ENSMUSG00000030717	45.1252	1.0873	0.311477	3.49077	0.000481624	0.00452957	1.0873	2.12475
ENSMUSG00000037260	68.0926	-1.01489	0.290818	-3.48977	0.000483438	0.00454261	1.01489	-2.02074
ENSMUSG00000022416	13.813	-1.816	0.520483	-3.48907	0.000484698	0.0045464	1.816	-3.52104
ENSMUSG00000049932	78.5433	-0.789948	0.226396	-3.48922	0.000484428	0.0045464	0.789948	-1.72901
ENSMUSG00000018548	36.2545	-0.940202	0.269502	-3.48867	0.000485439	0.00454933	0.940202	-1.9188
ENSMUSG00000020399	21.1819	1.35209	0.388357	3.48157	0.000498477	0.00466329	1.35209	2.55282
ENSMUSG00000022125	46.3286	0.88381	0.253915	3.48072	0.000500062	0.00467399	0.88381	1.84524
ENSMUSG00000036636	77.6066	0.788074	0.226554	3.47853	0.00050417	0.00470825	0.788074	1.72677
ENSMUSG00000030207	96.5408	-1.34398	0.386436	-3.4779	0.000505362	0.00471523	1.34398	-2.53851
ENSMUSG00000042228	390.014	0.829837	0.238717	3.47624	0.000508496	0.00474031	0.829837	1.77748
ENSMUSG00000039886	25.6523	1.35964	0.391618	3.47186	0.000516868	0.00480991	1.35964	2.56622
ENSMUSG00000079477	282.334	0.697945	0.201029	3.47186	0.000516864	0.00480991	0.697945	1.62219
ENSMUSG00000055053	75.6622	-0.809214	0.233103	-3.47149	0.000517582	0.00481233	0.809214	-1.75226
ENSMUSG00000051768	40.7351	-0.715695	0.206208	-3.47074	0.000519025	0.00482152	0.715695	-1.64227
ENSMUSG00000047714	47.2528	0.629305	0.181438	3.46843	0.000523504	0.00485464	0.629305	1.54682
ENSMUSG00000075595	55.265	-0.586539	0.169106	-3.46847	0.000523422	0.00485464	0.586539	-1.50164
ENSMUSG00000038539	1520.07	1.6019	0.462206	3.46576	0.000528737	0.00489462	1.6019	3.03542
ENSMUSG00000026479	9.45098	4.01535	1.15891	3.46478	0.000530665	0.00490819	4.01535	16.1712
ENSMUSG00000037852	11.8761	2.59403	0.748832	3.46411	0.000531996	0.00491621	2.59403	6.03785
ENSMUSG00000064289	88.3615	0.952894	0.27515	3.46318	0.000533837	0.00492894	0.952894	1.93575
ENSMUSG00000047832	40.223	-0.720689	0.208161	-3.46217	0.000535845	0.00494318	0.720689	-1.64797
ENSMUSG00000001870	61.0482	-1.54435	0.446305	-3.46029	0.000539594	0.00496482	1.54435	-2.91672
ENSMUSG00000030094	28.7583	-0.739382	0.213661	-3.46053	0.000539113	0.00496482	0.739382	-1.66946
ENSMUSG00000036526	74.0722	-0.953189	0.275454	-3.46043	0.000539321	0.00496482	0.953189	-1.93615
ENSMUSG00000031066	19.7044	-1.2427	0.359182	-3.4598	0.000540577	0.00496812	1.2427	-2.36641
ENSMUSG00000062488	14.0501	2.46059	0.711226	3.45965	0.000540888	0.00496812	2.46059	5.50441
ENSMUSG00000060904	45.9293	0.975174	0.281896	3.45934	0.000541498	0.00496943	0.975174	1.96588
ENSMUSG00000015013	36.5981	-0.819052	0.236902	-3.45735	0.000545524	0.00499773	0.819052	-1.76425
ENSMUSG00000023952	758.359	1.39545	0.403605	3.45747	0.000545266	0.00499773	1.39545	2.63071
ENSMUSG00000020130	71.0022	0.852381	0.246593	3.45663	0.000546983	0.00500678	0.852381	1.80548
ENSMUSG00000030339	67.3236	0.997911	0.28882	3.45513	0.000550034	0.00503037	0.997911	1.99711
ENSMUSG00000030144	134.364	1.49164	0.431849	3.45408	0.000552173	0.00504125	1.49164	2.81208
ENSMUSG00000030609	64.5338	1.41874	0.410735	3.45415	0.000552022	0.00504125	1.41874	2.67352
ENSMUSG00000022558	90.6963	0.673823	0.195174	3.45242	0.000555591	0.00506375	0.673823	1.5953
ENSMUSG00000026238	387.56	-0.651815	0.188798	-3.45246	0.00055551	0.00506375	0.651815	-1.57114
ENSMUSG00000045404	6.50618	2.01421	0.583868	3.44977	0.000561074	0.00510933	2.01421	4.03959
ENSMUSG00000039377	24.7871	1.38963	0.403036	3.4479	0.000564965	0.00514036	1.38963	2.62011
ENSMUSG00000024066	224.484	0.798899	0.231739	3.44742	0.000565976	0.00514515	0.798899	1.73977
ENSMUSG00000057098	35.8788	-1.33398	0.387202	-3.44518	0.000570682	0.00518349	1.33398	-2.52097
ENSMUSG00000017146	16.7164	-0.958191	0.278214	-3.44408	0.000573012	0.00519576	0.958191	-1.94287
ENSMUSG00000021215	36.5088	-0.748459	0.217472	-3.44163	0.000578214	0.00523846	0.748459	-1.68
ENSMUSG00000030263	148.29	-0.710828	0.206575	-3.44101	0.000579543	0.00524603	0.710828	-1.63674
ENSMUSG00000029175	39.8531	0.891708	0.259187	3.4404	0.000580858	0.0052504	0.891708	1.85537
ENSMUSG00000057522	812.49	-1.23314	0.358437	-3.44033	0.000581015	0.0052504	1.23314	-2.35078
ENSMUSG00000056536	28.3983	0.916424	0.266425	3.4397	0.000582354	0.00525802	0.916424	1.88743
ENSMUSG00000114055	5.51291	2.46687	0.717316	3.43903	0.000583809	0.00526668	2.46687	5.52842
ENSMUSG00000036402	61.17	1.12641	0.327661	3.43773	0.000586615	0.0052875	1.12641	2.18315
ENSMUSG00000086841	87.044	1.37585	0.400328	3.43681	0.000588601	0.00530091	1.37585	2.59521
ENSMUSG00000078922	15.3776	2.26328	0.658615	3.43642	0.000589449	0.00530404	2.26328	4.80081
ENSMUSG00000060860	137.941	-1.23481	0.359533	-3.43447	0.000593725	0.00533799	1.23481	-2.3535
ENSMUSG00000055723	26.817	-0.866195	0.25266	-3.42831	0.000607357	0.00545132	0.866195	-1.82285
ENSMUSG00000026072	23.891	2.99189	0.872916	3.42746	0.000609246	0.00546366	2.99189	7.95514
ENSMUSG00000022102	101.034	0.688385	0.201033	3.42424	0.000616523	0.00551959	0.688385	1.61148
ENSMUSG00000026873	11.5583	-1.08294	0.316712	-3.41932	0.000627786	0.0056157	1.08294	-2.11835
ENSMUSG00000022678	44.6724	-0.744981	0.218037	-3.41677	0.000633684	0.0056609	0.744981	-1.67595
ENSMUSG00000079445	7.07281	2.63598	0.772007	3.41445	0.000639112	0.0057026	2.63598	6.21597
ENSMUSG00000041112	104.097	0.61239	0.179424	3.41309	0.000642315	0.00572637	0.61239	1.52879
ENSMUSG00000079003	39.4183	-0.692801	0.203026	-3.41238	0.000643983	0.00573642	0.692801	-1.61642
ENSMUSG00000009585	355.41	0.944208	0.27676	3.41165	0.000645703	0.00574692	0.944208	1.92413
ENSMUSG00000016256	412.82	0.884431	0.259311	3.41069	0.00064798	0.00576236	0.884431	1.84604
ENSMUSG00000052609	54.374	-0.694585	0.203733	-3.40929	0.000651321	0.00578722	0.694585	-1.61842
ENSMUSG00000022394	30.965	-0.586198	0.172014	-3.40786	0.000654752	0.00581284	0.586198	-1.50129
ENSMUSG00000022620	24.5638	-0.71922	0.211077	-3.40738	0.00065589	0.00581808	0.71922	-1.64629
ENSMUSG00000026749	41.8675	1.49416	0.438876	3.40453	0.000662781	0.00586994	1.49416	2.81701
ENSMUSG00000034923	11.3457	2.18421	0.641566	3.4045	0.000662843	0.00586994	2.18421	4.54479
ENSMUSG00000066150	66.1128	0.969318	0.284753	3.40406	0.00066392	0.00587459	0.969318	1.95791
ENSMUSG00000028266	56.6732	0.652052	0.191654	3.40223	0.000668374	0.00590907	0.652052	1.5714
ENSMUSG00000019214	9.3306	-1.08065	0.317941	-3.39891	0.000676553	0.00597144	1.08065	-2.11499
ENSMUSG00000104876	10.6287	-2.22592	0.65535	-3.39654	0.000682442	0.00601841	2.22592	-4.6781
ENSMUSG00000035824	32.533	-0.682869	0.201073	-3.39613	0.000683461	0.00602239	0.682869	-1.60533
ENSMUSG00000018736	77.0958	0.656057	0.193229	3.39522	0.00068573	0.00603738	0.656057	1.57577
ENSMUSG00000036875	23.3098	-0.80986	0.239134	-3.38663	0.000707561	0.00622443	0.80986	-1.75304
ENSMUSG00000024085	213.588	0.673247	0.198919	3.38453	0.000712997	0.00626705	0.673247	1.59466
ENSMUSG00000021754	150.451	-0.633411	0.187199	-3.38362	0.000715371	0.00628272	0.633411	-1.55123
ENSMUSG00000105547	31.1348	-1.19765	0.35424	-3.38091	0.000722474	0.00633986	1.19765	-2.29366
ENSMUSG00000027611	6.68019	3.61364	1.06912	3.38001	0.000724819	0.00635518	3.61364	12.2409
ENSMUSG00000039745	155.407	1.51013	0.446867	3.37938	0.000726495	0.00636462	1.51013	2.84836
ENSMUSG00000027312	49.0735	0.644778	0.190827	3.37887	0.000727851	0.00637124	0.644778	1.5635
ENSMUSG00000022969	96.9679	0.853083	0.252493	3.37864	0.000728465	0.00637136	0.853083	1.80636
ENSMUSG00000046591	10.0491	-1.50867	0.446809	-3.37655	0.000734004	0.00641453	1.50867	-2.84548
ENSMUSG00000028132	34.0089	1.50098	0.444824	3.37433	0.000739966	0.00646131	1.50098	2.83035
ENSMUSG00000069539	55.2619	0.710628	0.210644	3.3736	0.00074193	0.00647314	0.710628	1.63652
ENSMUSG00000030365	13.0281	-1.45848	0.432844	-3.36953	0.00075297	0.00656407	1.45848	-2.74819
ENSMUSG00000001930	626.705	1.71733	0.509888	3.36805	0.000757017	0.00659393	1.71733	3.28827
ENSMUSG00000020423	181.527	-0.771781	0.229253	-3.3665	0.000761278	0.00662019	0.771781	-1.70738
ENSMUSG00000052656	27.8326	1.02905	0.305825	3.36482	0.00076593	0.00665519	1.02905	2.04068
ENSMUSG00000037221	46.4824	-0.702755	0.209094	-3.36095	0.000776737	0.00674358	0.702755	-1.62761
ENSMUSG00000036940	67.362	-0.620829	0.184777	-3.35988	0.00077975	0.00675868	0.620829	-1.53776
ENSMUSG00000027331	18.0672	-0.981239	0.292149	-3.3587	0.000783106	0.00677671	0.981239	-1.97416
ENSMUSG00000060519	42.1556	0.948698	0.282705	3.35578	0.000791405	0.00684295	0.948698	1.93013
ENSMUSG00000020577	27.2872	-0.939275	0.279952	-3.35513	0.000793267	0.00685346	0.939275	-1.91756
ENSMUSG00000032024	5.29969	3.40295	1.01458	3.35403	0.000796427	0.00687517	3.40295	10.5777
ENSMUSG00000075010	34.5622	1.63767	0.488393	3.35318	0.00079889	0.00689084	1.63767	3.11163
ENSMUSG00000026193	4713.4	-1.31802	0.393269	-3.35144	0.000803912	0.00692852	1.31802	-2.49323
ENSMUSG00000016664	178.411	0.757574	0.226148	3.34991	0.000808373	0.0069506	0.757574	1.69065
ENSMUSG00000022500	157.038	1.01666	0.303491	3.34989	0.000808438	0.0069506	1.01666	2.02323
ENSMUSG00000044030	29.5466	-0.766202	0.228824	-3.34844	0.000812685	0.00698146	0.766202	-1.70079
ENSMUSG00000033917	45.96	1.10622	0.330459	3.34751	0.000815418	0.00699927	1.10622	2.1528
ENSMUSG00000024187	36.4903	-0.968843	0.289469	-3.34697	0.000816993	0.00700713	0.968843	-1.95727
ENSMUSG00000023905	7.28625	3.34458	0.999794	3.34527	0.000822022	0.00703322	3.34458	10.1583
ENSMUSG00000018585	97.1128	0.628515	0.187918	3.34463	0.000823924	0.00704382	0.628515	1.54597
ENSMUSG00000020178	30.6633	1.53502	0.459053	3.34387	0.000826172	0.00705736	1.53502	2.89792
ENSMUSG00000024354	14.5191	1.92602	0.576087	3.34328	0.000827945	0.00706114	1.92602	3.80005
ENSMUSG00000020115	81.3686	0.725554	0.217097	3.34207	0.000831572	0.00708638	0.725554	1.65354
ENSMUSG00000029238	23.3502	0.8767	0.262474	3.34014	0.000837361	0.00712884	0.8767	1.83617
ENSMUSG00000022295	59.4437	0.768601	0.230225	3.33848	0.000842387	0.00715557	0.768601	1.70362
ENSMUSG00000022757	48.6134	0.629426	0.18859	3.33753	0.000845265	0.00717428	0.629426	1.54695
ENSMUSG00000002489	50.5505	-0.613714	0.183988	-3.33562	0.000851096	0.00721224	0.613714	-1.53019
ENSMUSG00000042759	193.616	0.875736	0.262613	3.3347	0.000853908	0.00722454	0.875736	1.83494
ENSMUSG00000070031	76.5196	0.722339	0.216609	3.33476	0.000853744	0.00722454	0.722339	1.64986
ENSMUSG00000022070	9.52407	-1.31618	0.394803	-3.33376	0.000856809	0.00724331	1.31618	-2.49005
ENSMUSG00000025372	28.1659	-1.00697	0.302073	-3.33353	0.000857503	0.00724341	1.00697	-2.00968
ENSMUSG00000027351	38.3997	0.851999	0.255719	3.33178	0.000862921	0.00728338	0.851999	1.805
ENSMUSG00000022122	65.9082	-2.16444	0.649725	-3.33132	0.000864366	0.00728978	2.16444	-4.48293
ENSMUSG00000033033	14.8012	-0.96075	0.288513	-3.33001	0.000868427	0.00731822	0.96075	-1.94632
ENSMUSG00000024897	7.1045	-1.43211	0.430102	-3.32969	0.000869418	0.00732076	1.43211	-2.69841
ENSMUSG00000028649	428.436	-0.594056	0.178562	-3.32689	0.000878221	0.00738318	0.594056	-1.50948
ENSMUSG00000029373	540.802	1.66933	0.502078	3.32484	0.000884702	0.00743177	1.66933	3.18066
ENSMUSG00000048922	13.5652	-1.16388	0.350132	-3.32411	0.000887022	0.00744537	1.16388	-2.24059
ENSMUSG00000045969	48.0457	-0.648154	0.195019	-3.32354	0.000888823	0.0074546	0.648154	-1.56716
ENSMUSG00000028343	57.7364	0.764353	0.230007	3.32318	0.000889986	0.00745648	0.764353	1.69861
ENSMUSG00000035208	69.8759	1.05773	0.318409	3.32193	0.000893981	0.00747425	1.05773	2.08166
ENSMUSG00000040312	10.5089	-1.13937	0.342968	-3.32209	0.000893464	0.00747425	1.13937	-2.20285
ENSMUSG00000035842	13.0474	-0.966892	0.291326	-3.31893	0.000903621	0.0075489	0.966892	-1.95463
ENSMUSG00000019139	71.2296	0.687599	0.20722	3.31821	0.000905952	0.00755648	0.687599	1.6106
ENSMUSG00000113035	8.12287	-1.60726	0.484643	-3.31638	0.000911919	0.00759431	1.60726	-3.04673
ENSMUSG00000025145	27.1936	-0.73395	0.22142	-3.31475	0.000917261	0.00763282	0.73395	-1.66319
ENSMUSG00000046541	36.8545	-0.970945	0.292948	-3.31439	0.000918434	0.0076366	0.970945	-1.96012
ENSMUSG00000038615	165.335	0.600319	0.181205	3.31292	0.00092326	0.00766031	0.600319	1.51605
ENSMUSG00000030720	66.4423	0.788869	0.238225	3.31145	0.000928144	0.00769323	0.788869	1.72772
ENSMUSG00000029714	90.6702	-0.693634	0.209609	-3.30919	0.000935679	0.00774964	0.693634	-1.61735
ENSMUSG00000059851	39.3397	-0.821359	0.248266	-3.30838	0.000938371	0.00776588	0.821359	-1.76707
ENSMUSG00000024180	32.3589	1.2049	0.364284	3.30758	0.000941055	0.00777597	1.2049	2.30521
ENSMUSG00000026447	47.6207	-1.14567	0.346367	-3.30769	0.0009407	0.00777597	1.14567	-2.2125
ENSMUSG00000025574	26.6562	-0.94024	0.28435	-3.30663	0.000944245	0.0077902	0.94024	-1.91885
ENSMUSG00000028066	30.5323	-0.717667	0.217026	-3.30682	0.000943612	0.0077902	0.717667	-1.64452
ENSMUSG00000020097	159.746	1.06733	0.322843	3.30604	0.000946233	0.00780055	1.06733	2.09556
ENSMUSG00000032578	45.8003	0.97481	0.294878	3.30581	0.000947031	0.00780107	0.97481	1.96538
ENSMUSG00000024830	63.7696	-0.815188	0.24668	-3.30464	0.000950978	0.00782751	0.815188	-1.75953
ENSMUSG00000095742	49.4417	-0.739465	0.223814	-3.30392	0.000953414	0.00784148	0.739465	-1.66956
ENSMUSG00000022528	14.378	-0.786203	0.238009	-3.30326	0.000955691	0.00784805	0.786203	-1.72453
ENSMUSG00000029070	10.2811	2.33121	0.705686	3.30346	0.000954981	0.00784805	2.33121	5.03227
ENSMUSG00000002332	39.1576	0.800247	0.242301	3.3027	0.00095759	0.00785756	0.800247	1.7414
ENSMUSG00000022639	17.7276	1.00279	0.303661	3.30235	0.000958789	0.00786133	1.00279	2.00388
ENSMUSG00000036256	23.9017	2.33334	0.706722	3.30164	0.000961224	0.00787521	2.33334	5.03971
ENSMUSG00000090841	1149.96	-1.17919	0.357213	-3.3011	0.000963076	0.0078843	1.17919	-2.2645
ENSMUSG00000029798	64.7972	1.1769	0.356736	3.29909	0.000969972	0.00792896	1.1769	2.26091
ENSMUSG00000030188	7.82474	1.92345	0.583025	3.29908	0.000970024	0.00792896	1.92345	3.79328
ENSMUSG00000037447	110.39	0.658199	0.199594	3.29768	0.000974873	0.00795634	0.658199	1.57811
ENSMUSG00000046982	24.65	-0.798902	0.242261	-3.29769	0.000974845	0.00795634	0.798902	-1.73978
ENSMUSG00000028436	6520.89	-1.61108	0.488694	-3.29671	0.000978233	0.00797764	1.61108	-3.05481
ENSMUSG00000023908	18.8486	-0.914759	0.277866	-3.29209	0.000994447	0.00810364	0.914759	-1.88525
ENSMUSG00000001506	318.264	1.73441	0.527069	3.29067	0.000999475	0.00813837	1.73441	3.32744
ENSMUSG00000037287	399.575	-1.20821	0.367286	-3.28958	0.00100339	0.00816391	1.20821	-2.31051
ENSMUSG00000042198	103.496	1.4909	0.453317	3.28888	0.00100589	0.00817176	1.4909	2.81065
ENSMUSG00000034707	271.884	0.936145	0.284663	3.28861	0.00100683	0.00817322	0.936145	1.91341
ENSMUSG00000042644	123.862	-0.72056	0.219155	-3.2879	0.00100938	0.00818765	0.72056	-1.64782
ENSMUSG00000051451	77.9664	-0.647555	0.197	-3.28708	0.00101233	0.00820529	0.647555	-1.56651
ENSMUSG00000056091	1698.98	-1.52443	0.464787	-3.27985	0.00103863	0.00839919	1.52443	-2.87673
ENSMUSG00000006390	70.2362	0.687165	0.209698	3.27692	0.00104944	0.00847691	0.687165	1.61012
ENSMUSG00000061119	37.1535	-0.586713	0.17905	-3.27682	0.00104983	0.00847691	0.586713	-1.50182
ENSMUSG00000089764	35.7829	-2.00647	0.61278	-3.27437	0.00105898	0.00854427	2.00647	-4.01797
ENSMUSG00000020100	31.7796	-0.639334	0.195291	-3.27375	0.00106131	0.00855007	0.639334	-1.55761
ENSMUSG00000027863	55.3276	-1.14229	0.348903	-3.27394	0.0010606	0.00855007	1.14229	-2.2073
ENSMUSG00000017802	238.181	-0.914448	0.279375	-3.2732	0.00106338	0.00856029	0.914448	-1.88485
ENSMUSG00000036931	94.6499	0.676521	0.206706	3.27287	0.00106462	0.00856376	0.676521	1.59828
ENSMUSG00000022100	820.894	-1.22732	0.375123	-3.27178	0.00106872	0.00859025	1.22732	-2.34131
ENSMUSG00000033825	69.1854	-1.13749	0.347944	-3.26916	0.00107866	0.00866358	1.13749	-2.19997
ENSMUSG00000040263	65.5869	0.951865	0.291478	3.26565	0.00109212	0.00875841	0.951865	1.93437
ENSMUSG00000032555	80.5179	-0.747138	0.228912	-3.26386	0.00109906	0.00880738	0.747138	-1.67846
ENSMUSG00000090231	7.45271	2.92542	0.897136	3.26084	0.00111082	0.00888827	2.92542	7.59693
ENSMUSG00000004460	109.068	0.729424	0.223753	3.25995	0.00111433	0.00890962	0.729424	1.65798
ENSMUSG00000024087	13.636	4.06713	1.24839	3.25789	0.00112245	0.00895429	4.06713	16.7621
ENSMUSG00000032754	70.7386	0.864078	0.265221	3.25796	0.00112217	0.00895429	0.864078	1.82018
ENSMUSG00000044167	78.2702	-0.762139	0.233931	-3.25797	0.00112212	0.00895429	0.762139	-1.696
ENSMUSG00000024135	15.9918	-0.869369	0.267139	-3.25437	0.00113643	0.00905218	0.869369	-1.82686
ENSMUSG00000018459	65.1966	2.04086	0.627258	3.25361	0.00113947	0.00906961	2.04086	4.11489
ENSMUSG00000053007	5.90466	2.8625	0.88059	3.25066	0.00115138	0.00915068	2.8625	7.27273
ENSMUSG00000022575	116.849	0.762439	0.234614	3.24977	0.001155	0.00917265	0.762439	1.69636
ENSMUSG00000021811	29.0475	-0.840587	0.258935	-3.24633	0.00116904	0.00927023	0.840587	-1.79078
ENSMUSG00000003039	253.42	-1.09044	0.335959	-3.24576	0.00117135	0.00927476	1.09044	-2.12939
ENSMUSG00000028890	55.0933	0.692367	0.2133	3.24597	0.0011705	0.00927476	0.692367	1.61593
ENSMUSG00000040767	96.4961	-1.53831	0.474122	-3.24455	0.00117636	0.00930741	1.53831	-2.90455
ENSMUSG00000027422	360.454	0.835103	0.257509	3.24301	0.00118274	0.00933419	0.835103	1.78398
ENSMUSG00000038437	256.832	0.803823	0.247858	3.24308	0.00118245	0.00933419	0.803823	1.74572
ENSMUSG00000039234	37.3294	1.11741	0.344542	3.24318	0.00118204	0.00933419	1.11741	2.16958
ENSMUSG00000028328	2392.25	1.50024	0.46292	3.24081	0.0011919	0.0093884	1.50024	2.82889
ENSMUSG00000055013	27.5735	0.989031	0.305166	3.24096	0.00119129	0.0093884	0.989031	1.98485
ENSMUSG00000064023	13.8528	1.31801	0.406848	3.23956	0.00119715	0.00942278	1.31801	2.49322
ENSMUSG00000038000	34.8178	-0.645615	0.199344	-3.23869	0.00120079	0.00944442	0.645615	-1.56441
ENSMUSG00000032301	74.8175	0.686244	0.211933	3.23802	0.00120361	0.00945259	0.686244	1.60909
ENSMUSG00000070476	17.6737	1.07134	0.330854	3.2381	0.0012033	0.00945259	1.07134	2.10138
ENSMUSG00000102037	16.438	1.73202	0.53508	3.23693	0.00120821	0.00948175	1.73202	3.32192
ENSMUSG00000031274	6.08688	2.87614	0.888758	3.23614	0.00121159	0.00950122	2.87614	7.34185
ENSMUSG00000059588	20.299	-0.993922	0.307273	-3.23466	0.00121788	0.00954352	0.993922	-1.99159
ENSMUSG00000027951	269.6	0.805796	0.24914	3.23431	0.00121939	0.00954829	0.805796	1.74811
ENSMUSG00000022885	74.2415	-0.933013	0.288596	-3.23293	0.00122526	0.00958718	0.933013	-1.90926
ENSMUSG00000001014	16.6844	2.15862	0.667906	3.23192	0.00122961	0.0096	2.15862	4.46488
ENSMUSG00000032323	12.0926	-1.40674	0.435235	-3.23215	0.00122862	0.0096	1.40674	-2.65138
ENSMUSG00000033880	190.451	0.828585	0.256366	3.23204	0.00122912	0.0096	0.828585	1.77594
ENSMUSG00000030747	40.8839	1.50973	0.467222	3.23128	0.00123236	0.00961315	1.50973	2.84756
ENSMUSG00000070284	25.2003	0.972413	0.300996	3.23065	0.0012351	0.00962164	0.972413	1.96212
ENSMUSG00000063406	62.2566	0.800649	0.247984	3.22864	0.00124382	0.0096825	0.800649	1.74188
ENSMUSG00000025791	48.0724	1.3409	0.415587	3.22653	0.00125302	0.00974691	1.3409	2.5331
ENSMUSG00000059895	3642.89	-1.58824	0.492563	-3.22444	0.00126219	0.00980389	1.58824	-3.00682
ENSMUSG00000018848	59.9655	0.629911	0.19539	3.22387	0.0012647	0.00981622	0.629911	1.54747
ENSMUSG00000022146	9.81644	3.22592	1.00134	3.2216	0.00127478	0.00987791	3.22592	9.3562
ENSMUSG00000030835	196.196	0.934604	0.290119	3.22145	0.00127544	0.00987791	0.934604	1.91137
ENSMUSG00000047810	260.264	0.586864	0.182153	3.22183	0.00127376	0.00987791	0.586864	1.50198
ENSMUSG00000074622	103.706	1.14781	0.356409	3.22047	0.0012798	0.00990448	1.14781	2.21577
ENSMUSG00000021356	43.9125	-1.17838	0.366198	-3.21787	0.00129147	0.00998752	1.17838	-2.26322
ENSMUSG00000076937	23.316	-1.43772	0.446828	-3.21761	0.00129263	0.00998921	1.43772	-2.70892
ENSMUSG00000031310	24.7953	-0.890852	0.276888	-3.21737	0.0012937	0.00999016	0.890852	-1.85427
ENSMUSG00000024948	202.026	-0.891454	0.277121	-3.21684	0.00129609	0.0099941	0.891454	-1.85505
ENSMUSG00000033697	16.2091	-0.91392	0.284094	-3.21697	0.00129554	0.0099941	0.91392	-1.88416
ENSMUSG00000001542	345.793	-1.36737	0.425383	-3.21444	0.00130701	0.0100542	1.36737	-2.57999
ENSMUSG00000034858	24.683	-1.03341	0.321472	-3.21462	0.00130618	0.0100542	1.03341	-2.04686
ENSMUSG00000039357	13.9916	-0.823164	0.256058	-3.21475	0.00130558	0.0100542	0.823164	-1.76928
ENSMUSG00000050919	8.59257	1.73755	0.540569	3.21429	0.00130767	0.0100542	1.73755	3.33467
ENSMUSG00000079491	19.9578	-1.21615	0.378435	-3.21364	0.00131065	0.0100698	1.21615	-2.32326
ENSMUSG00000014426	27.7245	-0.658108	0.204866	-3.21239	0.00131636	0.0100918	0.658108	-1.57801
ENSMUSG00000024241	58.62	0.792396	0.246641	3.21276	0.00131468	0.0100918	0.792396	1.73195
ENSMUSG00000047888	265.298	-1.18099	0.367631	-3.21242	0.00131621	0.0100918	1.18099	-2.26732
ENSMUSG00000023068	59.9527	0.757137	0.235812	3.21077	0.00132382	0.0101343	0.757137	1.69013
ENSMUSG00000058886	20.8189	-0.733071	0.228306	-3.21091	0.00132314	0.0101343	0.733071	-1.66217
ENSMUSG00000019558	8.40715	2.42967	0.756858	3.21021	0.00132638	0.0101393	2.42967	5.38771
ENSMUSG00000026197	70.3858	1.16289	0.362245	3.21023	0.0013263	0.0101393	1.16289	2.23905
ENSMUSG00000024778	40.9039	1.39763	0.435488	3.20934	0.00133041	0.0101577	1.39763	2.63468
ENSMUSG00000028964	73.9279	-0.590753	0.184077	-3.20927	0.00133071	0.0101577	0.590753	-1.50603
ENSMUSG00000008575	11.3786	2.47884	0.772576	3.20854	0.0013341	0.0101764	2.47884	5.5745
ENSMUSG00000006589	73.7122	0.804379	0.25089	3.2061	0.00134548	0.0102558	0.804379	1.74639
ENSMUSG00000071477	26.7215	-0.665605	0.207871	-3.202	0.00136475	0.0103803	0.665605	-1.58623
ENSMUSG00000054312	23.7906	-0.793641	0.247924	-3.20115	0.00136882	0.0103964	0.793641	-1.73344
ENSMUSG00000029919	15.5319	1.8661	0.583254	3.19946	0.00137684	0.0104498	1.8661	3.64545
ENSMUSG00000017861	13.9519	-1.10952	0.347264	-3.19502	0.00139821	0.0105968	1.10952	-2.15773
ENSMUSG00000041231	36.0789	-0.771304	0.241537	-3.19332	0.00140649	0.010652	0.771304	-1.70681
ENSMUSG00000055407	8.69134	3.15379	0.987844	3.1926	0.00140998	0.0106632	3.15379	8.8999
ENSMUSG00000062906	25.8455	-0.844875	0.264803	-3.19058	0.00141989	0.0107288	0.844875	-1.79611
ENSMUSG00000079057	21.6238	1.50166	0.470816	3.18948	0.00142528	0.010756	1.50166	2.83168
ENSMUSG00000021175	13.0791	-1.14472	0.359306	-3.1859	0.00144302	0.0108821	1.14472	-2.21102
ENSMUSG00000026918	85.8648	-0.689084	0.216382	-3.18457	0.00144968	0.0109168	0.689084	-1.61226
ENSMUSG00000029923	8.30761	-1.4145	0.444173	-3.18458	0.00144962	0.0109168	1.4145	-2.66568
ENSMUSG00000041153	18.2283	1.41603	0.444697	3.18425	0.0014513	0.0109213	1.41603	2.6685
ENSMUSG00000035683	6.64797	-1.31916	0.414494	-3.18258	0.0014597	0.0109767	1.31916	-2.49521
ENSMUSG00000104728	5.67187	3.02535	0.95106	3.18103	0.00146752	0.0110199	3.02535	8.14182
ENSMUSG00000009293	37.8808	0.679152	0.213591	3.17969	0.00147433	0.0110632	0.679152	1.6012
ENSMUSG00000031751	358.799	0.978614	0.308087	3.17642	0.00149106	0.0111809	0.978614	1.97057
ENSMUSG00000041837	19.7977	-0.724694	0.22836	-3.17347	0.00150627	0.011279	0.724694	-1.65255
ENSMUSG00000005611	73.69	1.71203	0.539589	3.17284	0.00150957	0.0112957	1.71203	3.27621
ENSMUSG00000060675	1464.4	-1.52182	0.479881	-3.17124	0.00151789	0.011342	1.52182	-2.87153
ENSMUSG00000094335	10.246	-1.59562	0.503329	-3.17013	0.00152369	0.0113773	1.59562	-3.02224
ENSMUSG00000040829	6.64544	2.56704	0.809943	3.16941	0.00152747	0.0113975	2.56704	5.92594
ENSMUSG00000002031	50.6083	1.01408	0.32007	3.1683	0.00153334	0.0114092	1.01408	2.01961
ENSMUSG00000021591	65.4352	0.90424	0.285442	3.16786	0.00153567	0.0114186	0.90424	1.87156
ENSMUSG00000007570	14.5511	-0.788223	0.248851	-3.16745	0.0015378	0.0114264	0.788223	-1.72695
ENSMUSG00000039852	156.927	-0.652311	0.205993	-3.16667	0.00154196	0.0114493	0.652311	-1.57168
ENSMUSG00000046897	101.075	-0.699749	0.220991	-3.16642	0.00154328	0.0114511	0.699749	-1.62422
ENSMUSG00000032812	329.379	0.665275	0.210151	3.1657	0.00154712	0.0114588	0.665275	1.58587
ENSMUSG00000050890	11.8636	-0.911398	0.288094	-3.16354	0.00155863	0.0115328	0.911398	-1.88087
ENSMUSG00000020873	148.205	0.979311	0.309772	3.16139	0.00157018	0.0116101	0.979311	1.97152
ENSMUSG00000034792	16.216	-1.04949	0.332045	-3.16069	0.00157394	0.0116298	1.04949	-2.0698
ENSMUSG00000029363	24.094	-0.671838	0.212709	-3.15848	0.00158592	0.0117044	0.671838	-1.5931
ENSMUSG00000063281	17.8285	-0.827173	0.261894	-3.15843	0.00158624	0.0117044	0.827173	-1.7742
ENSMUSG00000061451	4.91778	2.84643	0.901367	3.1579	0.00158909	0.0117173	2.84643	7.19218
ENSMUSG00000026389	14.059	-1.21134	0.383736	-3.15669	0.00159568	0.0117578	1.21134	-2.31552
ENSMUSG00000029722	40.2632	-1.00598	0.318835	-3.15518	0.00160399	0.0118108	1.00598	-2.00831
ENSMUSG00000025236	98.3494	0.605801	0.192034	3.15465	0.00160689	0.0118239	0.605801	1.52182
ENSMUSG00000003418	7.06945	-1.47641	0.468144	-3.15376	0.00161183	0.0118521	1.47641	-2.78256
ENSMUSG00000045193	60.4763	-0.638887	0.20286	-3.1494	0.00163606	0.0120062	0.638887	-1.55713
ENSMUSG00000024334	13.7393	-1.20785	0.384082	-3.14478	0.00166209	0.012187	1.20785	-2.30994
ENSMUSG00000035133	9.0452	2.03649	0.647615	3.14461	0.00166311	0.012187	2.03649	4.10247
ENSMUSG00000007080	27.1136	-0.971676	0.309074	-3.14383	0.00166755	0.0121977	0.971676	-1.96112
ENSMUSG00000008193	254.098	-1.22032	0.38813	-3.1441	0.00166596	0.0121977	1.22032	-2.32998
ENSMUSG00000039062	40.8533	1.31989	0.419847	3.14374	0.00166802	0.0121977	1.31989	2.49647
ENSMUSG00000039298	39.0502	-0.702324	0.223474	-3.14276	0.00167361	0.0122224	0.702324	-1.62712
ENSMUSG00000002297	22.4835	-0.684309	0.217795	-3.14199	0.00167801	0.0122454	0.684309	-1.60693
ENSMUSG00000038683	149.484	0.857144	0.272964	3.14013	0.0016887	0.0123066	0.857144	1.81145
ENSMUSG00000041117	7.07515	1.86116	0.59283	3.13945	0.00169265	0.0123269	1.86116	3.633
ENSMUSG00000028873	21.4686	-0.969497	0.308876	-3.13879	0.00169647	0.0123435	0.969497	-1.95816
ENSMUSG00000047749	6.95674	-1.07781	0.343399	-3.13865	0.00169726	0.0123435	1.07781	-2.11083
ENSMUSG00000000134	198.847	0.909868	0.290041	3.13703	0.00170668	0.0123988	0.909868	1.87887
ENSMUSG00000094420	9.80605	-1.25041	0.398891	-3.13471	0.00172024	0.012485	1.25041	-2.37909
ENSMUSG00000004931	37.2793	0.782829	0.249989	3.13145	0.00173945	0.01259	0.782829	1.7205
ENSMUSG00000020023	15.4331	-0.897257	0.286528	-3.13148	0.0017393	0.01259	0.897257	-1.86252
ENSMUSG00000016757	35.2949	-0.604096	0.19295	-3.13084	0.00174309	0.0125991	0.604096	-1.52003
ENSMUSG00000028917	49.1323	0.920325	0.293982	3.13055	0.00174479	0.0126028	0.920325	1.89254
ENSMUSG00000042688	104.489	0.662544	0.211681	3.12991	0.00174859	0.0126217	0.662544	1.58287
ENSMUSG00000025964	12.4523	2.75795	0.881447	3.12889	0.00175467	0.012657	2.75795	6.76435
ENSMUSG00000042903	1451.2	-1.60107	0.511767	-3.12851	0.00175693	0.0126647	1.60107	-3.03368
ENSMUSG00000030798	352.602	-0.748959	0.239451	-3.12781	0.00176111	0.012673	0.748959	-1.68058
ENSMUSG00000032487	23.3241	2.55297	0.816174	3.12797	0.00176019	0.012673	2.55297	5.8684
ENSMUSG00000059316	55.6204	0.760161	0.24304	3.12772	0.00176166	0.012673	0.760161	1.69368
ENSMUSG00000001123	463.064	0.926718	0.296401	3.12656	0.00176863	0.0127145	0.926718	1.90095
ENSMUSG00000026637	17.9628	-1.05168	0.33641	-3.1262	0.00177082	0.0127216	1.05168	-2.07295
ENSMUSG00000061878	16.858	1.98607	0.635763	3.12392	0.00178461	0.012812	1.98607	3.96156
ENSMUSG00000001441	100.437	0.642726	0.205779	3.12338	0.00178787	0.0128268	0.642726	1.56128
ENSMUSG00000027555	10.0386	2.04029	0.653306	3.12303	0.00178999	0.0128333	2.04029	4.11329
ENSMUSG00000032652	19.7784	0.960479	0.307583	3.12266	0.00179222	0.0128406	0.960479	1.94596
ENSMUSG00000037740	29.3234	-0.627569	0.20101	-3.12208	0.00179575	0.0128572	0.627569	-1.54496
ENSMUSG00000029470	53.9794	0.879878	0.281948	3.12071	0.00180418	0.0129089	0.879878	1.84022
ENSMUSG00000034111	32.7879	-0.705598	0.226227	-3.11898	0.00181476	0.0129758	0.705598	-1.63082
ENSMUSG00000032290	34.1055	0.766505	0.245854	3.11772	0.00182254	0.0130227	0.766505	1.70114
ENSMUSG00000016382	7.73119	2.00976	0.644729	3.11722	0.00182567	0.0130363	2.00976	4.02715
ENSMUSG00000020156	43.2313	-0.823006	0.264126	-3.11596	0.00183344	0.013083	0.823006	-1.76909
ENSMUSG00000024620	17.094	1.79081	0.575006	3.11442	0.00184305	0.0131339	1.79081	3.4601
ENSMUSG00000049401	282.87	0.928104	0.298119	3.1132	0.00185068	0.0131795	0.928104	1.90277
ENSMUSG00000018168	158.441	-1.04859	0.337025	-3.1113	0.00186263	0.0132504	1.04859	-2.0685
ENSMUSG00000039616	19.4489	1.21233	0.389662	3.11122	0.00186314	0.0132504	1.21233	2.31711
ENSMUSG00000020183	16.391	-1.34171	0.431703	-3.10796	0.00188387	0.0133629	1.34171	-2.53452
ENSMUSG00000029135	112.475	0.629307	0.202525	3.10731	0.00188797	0.0133732	0.629307	1.54682
ENSMUSG00000031016	12.3118	-0.977579	0.314589	-3.10748	0.00188687	0.0133732	0.977579	-1.96916
ENSMUSG00000038375	38.2286	1.19654	0.385204	3.10626	0.00189472	0.0134121	1.19654	2.2919
ENSMUSG00000078851	7.76688	1.62865	0.524489	3.10522	0.00190137	0.0134502	1.62865	3.09225
ENSMUSG00000031714	27.4149	0.906488	0.291975	3.10467	0.0019049	0.0134662	0.906488	1.87448
ENSMUSG00000041695	5.58151	1.9671	0.633925	3.10305	0.00191536	0.0135312	1.9671	3.90982
ENSMUSG00000028630	47.1151	-0.6073	0.195848	-3.10088	0.00192949	0.0136128	0.6073	-1.52341
ENSMUSG00000025510	60.434	1.15088	0.371237	3.10011	0.00193446	0.0136388	1.15088	2.22049
ENSMUSG00000025969	24.4339	1.40336	0.452916	3.09849	0.0019451	0.0137048	1.40336	2.64516
ENSMUSG00000036678	37.6229	0.976372	0.315191	3.09772	0.00195018	0.0137223	0.976372	1.96751
ENSMUSG00000027347	133.662	-1.09961	0.355192	-3.09581	0.00196275	0.0138016	1.09961	-2.14296
ENSMUSG00000028779	87.2916	0.972657	0.314714	3.0906	0.0019975	0.0140182	0.972657	1.96245
ENSMUSG00000029605	35.1221	1.08843	0.352315	3.08937	0.00200582	0.0140673	1.08843	2.12643
ENSMUSG00000029761	112.987	0.925538	0.299648	3.08875	0.00200999	0.0140779	0.925538	1.89939
ENSMUSG00000053774	66.5378	-0.735559	0.238225	-3.08766	0.00201738	0.0141203	0.735559	-1.66504
ENSMUSG00000003484	48.4018	-0.86043	0.278794	-3.08626	0.00202692	0.0141684	0.86043	-1.81558
ENSMUSG00000030724	225.056	-1.16285	0.376865	-3.08559	0.00203147	0.0141909	1.16285	-2.23899
ENSMUSG00000020893	148.413	0.901443	0.292263	3.08435	0.00203996	0.0142408	0.901443	1.86793
ENSMUSG00000070738	233.329	-0.747813	0.242736	-3.08077	0.00206469	0.0143945	0.747813	-1.67924
ENSMUSG00000020089	42.8595	0.897877	0.291553	3.07964	0.00207252	0.0144397	0.897877	1.86332
ENSMUSG00000016427	140.606	-1.00836	0.327518	-3.07881	0.00207832	0.0144705	1.00836	-2.01163
ENSMUSG00000028001	1413.93	4.23894	1.37699	3.07842	0.00208103	0.01448	4.23894	18.8821
ENSMUSG00000032305	15.878	-0.707236	0.229934	-3.07582	0.00209922	0.0145969	0.707236	-1.63267
ENSMUSG00000021765	8.20755	3.23626	1.05395	3.07061	0.00213622	0.0148251	3.23626	9.4235
ENSMUSG00000002105	19.713	0.834988	0.272122	3.06843	0.00215184	0.0148946	0.834988	1.78384
ENSMUSG00000030468	109.339	-1.18049	0.3847	-3.0686	0.00215065	0.0148946	1.18049	-2.26654
ENSMUSG00000015854	67.2232	-1.46552	0.478135	-3.06507	0.00217616	0.0150467	1.46552	-2.76163
ENSMUSG00000022865	16.6898	2.62476	0.856418	3.06481	0.00217807	0.0150467	2.62476	6.16782
ENSMUSG00000020038	44.5749	0.78095	0.25507	3.06171	0.00220077	0.0151936	0.78095	1.71826
ENSMUSG00000018169	24.6114	-0.875163	0.285971	-3.06032	0.00221099	0.0152542	0.875163	-1.83421
ENSMUSG00000055401	20.9108	1.08099	0.353332	3.05942	0.00221768	0.0152905	1.08099	2.11549
ENSMUSG00000028044	16.212	-0.794595	0.259776	-3.05877	0.00222249	0.0153037	0.794595	-1.73459
ENSMUSG00000036106	13.1323	-1.17607	0.384587	-3.05801	0.00222813	0.015327	1.17607	-2.25961
ENSMUSG00000043079	13.2586	1.92391	0.629155	3.05792	0.00222876	0.015327	1.92391	3.7945
ENSMUSG00000023961	10.9921	1.4804	0.484195	3.05745	0.00223229	0.0153414	1.4804	2.79027
ENSMUSG00000024525	10.1258	-0.931372	0.304782	-3.05587	0.00224411	0.0154127	0.931372	-1.90709
ENSMUSG00000024063	121.08	-0.864794	0.283103	-3.05469	0.00225292	0.0154451	0.864794	-1.82108
ENSMUSG00000031600	38.3841	0.662417	0.216855	3.05465	0.0022532	0.0154451	0.662417	1.58273
ENSMUSG00000031700	10.6012	2.68163	0.87794	3.05445	0.0022547	0.0154454	2.68163	6.4158
ENSMUSG00000002409	25.2448	-1.02177	0.334621	-3.0535	0.00226186	0.0154745	1.02177	-2.0304
ENSMUSG00000067787	23.2342	1.00197	0.328435	3.05074	0.00228275	0.0156074	1.00197	2.00273
ENSMUSG00000068566	131.039	-0.695052	0.227873	-3.05017	0.00228708	0.0156269	0.695052	-1.61894
ENSMUSG00000053332	236.389	0.916562	0.300754	3.04755	0.00230715	0.0157539	0.916562	1.88761
ENSMUSG00000059939	16.1849	-0.935104	0.306863	-3.0473	0.00230907	0.0157569	0.935104	-1.91203
ENSMUSG00000033792	35.2486	0.827783	0.271803	3.04553	0.00232273	0.0158399	0.827783	1.77496
ENSMUSG00000038543	10.4424	-0.972795	0.319769	-3.04218	0.00234868	0.0159986	0.972795	-1.96264
ENSMUSG00000075040	25.0936	-0.74353	0.244453	-3.04161	0.00235316	0.0160166	0.74353	-1.67427
ENSMUSG00000024772	455.154	0.734648	0.241597	3.0408	0.00235951	0.0160495	0.734648	1.66399
ENSMUSG00000037003	10.3953	2.4605	0.809532	3.03942	0.00237036	0.016113	2.4605	5.50409
ENSMUSG00000055639	6.23363	1.74838	0.5753	3.03908	0.00237305	0.016121	1.74838	3.35981
ENSMUSG00000058056	35.8164	1.49286	0.491542	3.03709	0.00238876	0.0162173	1.49286	2.81446
ENSMUSG00000051506	298.767	-0.853595	0.281077	-3.03687	0.00239049	0.0162187	0.853595	-1.807
ENSMUSG00000032815	22.5435	-0.734225	0.241802	-3.03648	0.00239359	0.0162294	0.734225	-1.6635
ENSMUSG00000036499	53.2338	0.865347	0.285124	3.03499	0.00240546	0.016289	0.865347	1.82178
ENSMUSG00000017493	108.723	-0.970879	0.319985	-3.03414	0.00241221	0.0163243	0.970879	-1.96003
ENSMUSG00000003344	19.7833	-0.672361	0.221792	-3.03149	0.00243349	0.016416	0.672361	-1.59368
ENSMUSG00000031683	54.3628	-0.875138	0.28867	-3.03162	0.00243247	0.016416	0.875138	-1.83418
ENSMUSG00000056481	6.11745	2.59336	0.855378	3.03183	0.00243077	0.016416	2.59336	6.03503
ENSMUSG00000028780	4.72772	2.61266	0.86253	3.02906	0.00245316	0.01652	2.61266	6.11628
ENSMUSG00000036120	38.8132	-0.750327	0.247714	-3.02901	0.00245357	0.01652	0.750327	-1.68217
ENSMUSG00000040820	14.8466	-0.899365	0.296914	-3.02905	0.00245326	0.01652	0.899365	-1.86525
ENSMUSG00000057337	117.789	-1.11593	0.368531	-3.02804	0.00246142	0.0165518	1.11593	-2.16734
ENSMUSG00000046768	14.7507	1.2535	0.414197	3.02634	0.00247531	0.0166347	1.2535	2.3842
ENSMUSG00000024925	24.3231	-0.727483	0.240433	-3.02572	0.00248043	0.0166585	0.727483	-1.65575
ENSMUSG00000027900	31.4467	0.821047	0.271414	3.02507	0.00248577	0.0166734	0.821047	1.76669
ENSMUSG00000026915	40.016	-0.95322	0.315465	-3.02164	0.00251413	0.0168317	0.95322	-1.93619
ENSMUSG00000024079	54.1366	0.74833	0.247783	3.0201	0.00252694	0.0168934	0.74833	1.67985
ENSMUSG00000060012	41.2601	-0.693152	0.229524	-3.01995	0.00252813	0.0168934	0.693152	-1.61681
ENSMUSG00000028862	25.2904	1.19731	0.396619	3.01879	0.00253783	0.0169263	1.19731	2.29312
ENSMUSG00000050721	240.86	0.669153	0.221657	3.01887	0.00253717	0.0169263	0.669153	1.59014
ENSMUSG00000054612	9.50949	1.87606	0.621382	3.01917	0.00253466	0.0169263	1.87606	3.67071
ENSMUSG00000074277	11.909	-1.09303	0.362322	-3.01672	0.00255524	0.0170317	1.09303	-2.13321
ENSMUSG00000074102	55.7002	-0.596698	0.197821	-3.01636	0.0025583	0.0170414	0.596698	-1.51225
ENSMUSG00000022037	546.068	1.46997	0.487442	3.01569	0.00256394	0.0170576	1.46997	2.77017
ENSMUSG00000033777	81.7637	1.01526	0.336654	3.01574	0.00256353	0.0170576	1.01526	2.02127
ENSMUSG00000028245	132.518	-0.847811	0.28124	-3.01454	0.00257369	0.0171117	0.847811	-1.79977
ENSMUSG00000084883	9.93524	-1.20516	0.399906	-3.01362	0.00258153	0.0171531	1.20516	-2.30563
ENSMUSG00000030084	68.7105	0.868953	0.288444	3.01255	0.00259062	0.0172027	0.868953	1.82634
ENSMUSG00000076617	1300.68	-0.972524	0.322853	-3.01229	0.00259288	0.0172032	0.972524	-1.96227
ENSMUSG00000054364	101.357	0.912271	0.302898	3.01181	0.00259695	0.0172125	0.912271	1.88201
ENSMUSG00000007872	27.4001	-1.01644	0.337548	-3.01124	0.00260181	0.017234	1.01644	-2.02292
ENSMUSG00000063659	68.1301	-0.612917	0.203565	-3.01092	0.00260461	0.0172417	0.612917	-1.52935
ENSMUSG00000030214	144.352	0.802403	0.266691	3.00873	0.0026234	0.0173553	0.802403	1.744
ENSMUSG00000063524	481.91	0.622137	0.206809	3.00828	0.00262733	0.0173597	0.622137	1.53915
ENSMUSG00000095105	13.5617	-1.32496	0.440423	-3.00839	0.00262637	0.0173597	1.32496	-2.50526
ENSMUSG00000019790	72.8253	0.860288	0.286058	3.00739	0.00263498	0.0173994	0.860288	1.8154
ENSMUSG00000032109	41.0767	0.801618	0.266659	3.00615	0.00264578	0.0174598	0.801618	1.74305
ENSMUSG00000003031	105.1	-0.667929	0.222333	-3.00418	0.00266296	0.0175297	0.667929	-1.58879
ENSMUSG00000062585	31.6557	-0.721208	0.240114	-3.00361	0.00266796	0.0175517	0.721208	-1.64856
ENSMUSG00000061048	5.75213	2.67161	0.889837	3.00235	0.00267901	0.0175917	2.67161	6.37138
ENSMUSG00000024164	1861.96	2.12412	0.707976	3.00026	0.00269747	0.017691	2.12412	4.35936
ENSMUSG00000040022	9.70088	-0.966601	0.322422	-2.99793	0.00271817	0.0178051	0.966601	-1.95423
ENSMUSG00000089809	17.6006	1.38456	0.46184	2.99793	0.00271822	0.0178051	1.38456	2.61093
ENSMUSG00000027248	383.032	0.687969	0.229514	2.9975	0.00272204	0.0178192	0.687969	1.61101
ENSMUSG00000026342	11.2566	1.54679	0.516097	2.99708	0.00272578	0.0178326	1.54679	2.92165
ENSMUSG00000035441	123.218	-1.30271	0.434723	-2.99665	0.00272965	0.0178394	1.30271	-2.46692
ENSMUSG00000063268	97.8127	0.745582	0.24881	2.99659	0.00273018	0.0178394	0.745582	1.67665
ENSMUSG00000071076	2458.15	-1.37926	0.460395	-2.99581	0.00273718	0.0178742	1.37926	-2.60134
ENSMUSG00000060862	21.4096	-0.642057	0.214367	-2.99514	0.00274321	0.0179025	0.642057	-1.56055
ENSMUSG00000041037	35.3763	-0.724511	0.241995	-2.99391	0.00275428	0.0179637	0.724511	-1.65234
ENSMUSG00000041890	121.574	-0.640564	0.214118	-2.99163	0.00277489	0.018076	0.640564	-1.55894
ENSMUSG00000025871	215.614	-1.06518	0.356547	-2.98749	0.00281275	0.0182981	1.06518	-2.09244
ENSMUSG00000020964	123.904	0.670102	0.22436	2.98673	0.00281974	0.0183232	0.670102	1.59119
ENSMUSG00000030727	35.2209	-0.717748	0.240482	-2.98462	0.00283929	0.0184276	0.717748	-1.64461
ENSMUSG00000030691	32.4949	-0.674235	0.225956	-2.98393	0.00284574	0.018447	0.674235	-1.59575
ENSMUSG00000045826	102.646	-0.971239	0.325906	-2.98012	0.00288137	0.0186665	0.971239	-1.96052
ENSMUSG00000001555	12.8695	2.00446	0.672663	2.97989	0.00288356	0.0186693	2.00446	4.01238
ENSMUSG00000043190	20.7961	1.31235	0.440494	2.97926	0.00288946	0.0186961	1.31235	2.48345
ENSMUSG00000033031	12.4573	-1.34895	0.453103	-2.97714	0.00290955	0.0188146	1.34895	-2.54727
ENSMUSG00000040811	33.5771	0.822837	0.276434	2.97661	0.00291454	0.0188354	0.822837	1.76888
ENSMUSG00000001588	128.53	-0.829612	0.278827	-2.97536	0.00292643	0.0188892	0.829612	-1.77721
ENSMUSG00000020471	22.7472	-0.665374	0.223659	-2.97495	0.00293032	0.0189029	0.665374	-1.58598
ENSMUSG00000032643	23.7715	1.04077	0.349891	2.97455	0.00293415	0.0189161	1.04077	2.05732
ENSMUSG00000035401	39.4745	-0.616946	0.207586	-2.972	0.00295866	0.0190625	0.616946	-1.53363
ENSMUSG00000023951	29.7592	1.59394	0.536434	2.97137	0.00296473	0.0190901	1.59394	3.01873
ENSMUSG00000028385	36.6217	-0.769492	0.259098	-2.96989	0.00297907	0.0191592	0.769492	-1.70467
ENSMUSG00000053835	135.365	0.826719	0.278359	2.96997	0.00297824	0.0191592	0.826719	1.77365
ENSMUSG00000026708	7.95896	-1.07707	0.362775	-2.96898	0.00298792	0.0192044	1.07707	-2.10975
ENSMUSG00000031392	261.64	-0.814751	0.274575	-2.96732	0.00300411	0.0192851	0.814751	-1.75899
ENSMUSG00000034664	1290.43	1.63275	0.550221	2.96744	0.00300295	0.0192851	1.63275	3.10103
ENSMUSG00000055240	10.3345	-1.11227	0.3755	-2.96211	0.00305542	0.0196027	1.11227	-2.16186
ENSMUSG00000049728	18.1408	-0.865621	0.29243	-2.9601	0.00307539	0.0197189	0.865621	-1.82212
ENSMUSG00000031021	32.197	0.711487	0.240414	2.95942	0.00308216	0.0197504	0.711487	1.63749
ENSMUSG00000062421	62.1919	0.705572	0.238793	2.95475	0.00312927	0.0200402	0.705572	1.63079
ENSMUSG00000041548	9.19969	2.72171	0.921654	2.95307	0.00314635	0.0201374	2.72171	6.59653
ENSMUSG00000025477	36.4744	0.770538	0.261009	2.95215	0.00315568	0.0201849	0.770538	1.70591
ENSMUSG00000025130	613.556	0.922412	0.312523	2.9515	0.00316235	0.0202154	0.922412	1.89528
ENSMUSG00000001891	47.6452	0.876081	0.29686	2.95116	0.00316587	0.0202174	0.876081	1.83538
ENSMUSG00000020718	7.70594	-1.13685	0.38523	-2.9511	0.00316646	0.0202174	1.13685	-2.19901
ENSMUSG00000025402	36.5029	0.826978	0.280453	2.94873	0.00319087	0.0203121	0.826978	1.77397
ENSMUSG00000027195	48.2372	0.75678	0.256627	2.94895	0.00318853	0.0203121	0.75678	1.68971
ENSMUSG00000031634	28.342	0.872704	0.29592	2.94912	0.00318675	0.0203121	0.872704	1.83109
ENSMUSG00000032462	25.2396	0.945589	0.320614	2.94931	0.00318485	0.0203121	0.945589	1.92598
ENSMUSG00000085894	12.0834	1.36786	0.46387	2.9488	0.00319012	0.0203121	1.36786	2.58087
ENSMUSG00000052763	20.9657	-0.821412	0.278619	-2.94815	0.00319679	0.0203376	0.821412	-1.76714
ENSMUSG00000022225	65.0784	-1.17184	0.397632	-2.94704	0.00320828	0.0203661	1.17184	-2.25299
ENSMUSG00000033581	14.792	1.56709	0.531725	2.94719	0.0032068	0.0203661	1.56709	2.96307
ENSMUSG00000036136	4.89837	2.94242	0.998454	2.94698	0.00320894	0.0203661	2.94242	7.68702
ENSMUSG00000105646	10.9004	-1.35318	0.459149	-2.94715	0.00320713	0.0203661	1.35318	-2.55475
ENSMUSG00000023092	51.8001	0.947143	0.321637	2.94476	0.00323202	0.0205004	0.947143	1.92805
ENSMUSG00000027641	27.8795	-0.629983	0.213951	-2.94452	0.00323454	0.0205041	0.629983	-1.54755
ENSMUSG00000036639	7.62916	-1.06431	0.361787	-2.94182	0.00326284	0.0206712	1.06431	-2.09117
ENSMUSG00000030895	1249.74	4.16444	1.41669	2.93956	0.00328677	0.0208103	4.16444	17.9317
ENSMUSG00000026126	70.1048	-0.722108	0.245681	-2.93921	0.00329053	0.0208217	0.722108	-1.64959
ENSMUSG00000024359	216.889	0.791741	0.269403	2.93887	0.00329411	0.020832	0.791741	1.73116
ENSMUSG00000044813	16.9248	1.24596	0.42422	2.93705	0.00331351	0.0209297	1.24596	2.37176
ENSMUSG00000025702	303.448	-1.16253	0.395915	-2.93631	0.00332147	0.0209551	1.16253	-2.23849
ENSMUSG00000056124	22.7186	0.909276	0.309958	2.93354	0.00335116	0.0211298	0.909276	1.8781
ENSMUSG00000002250	54.8265	0.597267	0.203661	2.93266	0.00336076	0.0211778	0.597267	1.51285
ENSMUSG00000027219	79.3338	0.610206	0.20843	2.92763	0.00341558	0.0215105	0.610206	1.52648
ENSMUSG00000020190	466.083	-0.735308	0.251451	-2.92426	0.00345278	0.0216932	0.735308	-1.66475
ENSMUSG00000002274	9.33006	-0.976682	0.334326	-2.92135	0.00348523	0.0218842	0.976682	-1.96793
ENSMUSG00000029767	120.746	0.678632	0.232613	2.91743	0.00352929	0.0221111	0.678632	1.60062
ENSMUSG00000033860	727.278	4.08831	1.4013	2.91751	0.00352841	0.0221111	4.08831	17.01
ENSMUSG00000023953	17.0349	-0.723918	0.248325	-2.91521	0.00355454	0.0222536	0.723918	-1.65166
ENSMUSG00000019194	11.9455	-1.15395	0.396017	-2.9139	0.00356942	0.0223219	1.15395	-2.22523
ENSMUSG00000022681	23.1853	-0.621036	0.21313	-2.91388	0.00356965	0.0223219	0.621036	-1.53798
ENSMUSG00000095432	8.56383	-1.02439	0.351639	-2.91318	0.00357768	0.0223589	1.02439	-2.0341
ENSMUSG00000026347	6.38817	-1.41218	0.485002	-2.91169	0.00359478	0.0224394	1.41218	-2.66138
ENSMUSG00000037313	32.268	-0.816146	0.280299	-2.91169	0.00359475	0.0224394	0.816146	-1.7607
ENSMUSG00000001054	33.2318	-0.602118	0.206871	-2.9106	0.00360732	0.0225044	0.602118	-1.51794
ENSMUSG00000015568	72.8134	-1.29854	0.446193	-2.91027	0.00361113	0.0225149	1.29854	-2.4598
ENSMUSG00000023272	46.4698	0.918461	0.315632	2.90991	0.00361537	0.0225282	0.918461	1.8901
ENSMUSG00000036781	62.032	0.856297	0.294424	2.90838	0.00363312	0.0226123	0.856297	1.81038
ENSMUSG00000055612	45.7803	-1.37699	0.473505	-2.90808	0.0036365	0.02262	1.37699	-2.59727
ENSMUSG00000034023	18.3903	-1.03647	0.356493	-2.90739	0.00364455	0.0226568	1.03647	-2.0512
ENSMUSG00000022623	10.5876	-1.45714	0.501286	-2.90681	0.00365138	0.022686	1.45714	-2.74564
ENSMUSG00000040247	113.843	-1.05126	0.361801	-2.90563	0.00366515	0.0227582	1.05126	-2.07234
ENSMUSG00000030750	44.0467	-0.592345	0.203968	-2.9041	0.00368306	0.0228427	0.592345	-1.5077
ENSMUSG00000031666	61.5857	-0.694728	0.239261	-2.90364	0.00368846	0.0228495	0.694728	-1.61858
ENSMUSG00000038058	72.5318	0.800793	0.276167	2.89967	0.00373559	0.0230742	0.800793	1.74206
ENSMUSG00000037138	61.8854	-1.02398	0.353344	-2.89798	0.00375569	0.0231579	1.02398	-2.03353
ENSMUSG00000054676	59.8856	0.811477	0.279998	2.89816	0.00375364	0.0231579	0.811477	1.75501
ENSMUSG00000028048	94.202	0.723251	0.249684	2.89666	0.00377157	0.0232288	0.723251	1.6509
ENSMUSG00000019810	41.0806	0.944384	0.326103	2.89597	0.00377988	0.0232665	0.944384	1.92437
ENSMUSG00000021876	39.1737	2.12095	0.732549	2.89531	0.00378787	0.0233022	2.12095	4.34982
ENSMUSG00000071064	9.2271	-1.17026	0.404355	-2.89414	0.00380193	0.0233616	1.17026	-2.25052
ENSMUSG00000021879	3.71962	2.30159	0.795375	2.89371	0.00380716	0.0233802	2.30159	4.93
ENSMUSG00000063382	55.3484	-0.597899	0.206678	-2.89289	0.0038171	0.0234277	0.597899	-1.51351
ENSMUSG00000053553	15.7995	-0.797241	0.275642	-2.89231	0.00382423	0.0234579	0.797241	-1.73777
ENSMUSG00000038025	114.434	-0.689365	0.238372	-2.89197	0.0038283	0.0234693	0.689365	-1.61257
ENSMUSG00000063838	24.1096	1.46746	0.507596	2.89099	0.00384029	0.0235293	1.46746	2.76534
ENSMUSG00000024958	19.0217	0.775944	0.268486	2.89008	0.00385149	0.0235608	0.775944	1.71231
ENSMUSG00000033831	1017.72	4.13545	1.43083	2.89025	0.00384937	0.0235608	4.13545	17.575
ENSMUSG00000056116	128.856	0.683984	0.23667	2.89003	0.0038521	0.0235608	0.683984	1.60657
ENSMUSG00000068036	34.2169	0.973541	0.337002	2.88883	0.00386675	0.0236299	0.973541	1.96365
ENSMUSG00000038489	9.41047	-0.977416	0.338568	-2.88691	0.00389043	0.0237133	0.977416	-1.96894
ENSMUSG00000039699	10.1964	2.63735	0.913519	2.88702	0.00388904	0.0237133	2.63735	6.22189
ENSMUSG00000055172	26.4299	1.76139	0.610077	2.88717	0.00388729	0.0237133	1.76139	3.39026
ENSMUSG00000057236	220.33	-0.656801	0.227533	-2.88662	0.00389409	0.023722	0.656801	-1.57658
ENSMUSG00000024538	8.08692	2.03352	0.70451	2.88643	0.00389645	0.0237228	2.03352	4.09402
ENSMUSG00000007659	2815.67	-1.43171	0.496083	-2.88603	0.00390138	0.0237392	1.43171	-2.69766
ENSMUSG00000032009	48.2818	-0.840694	0.291465	-2.88438	0.0039219	0.0238504	0.840694	-1.79091
ENSMUSG00000033855	18.7973	1.60149	0.555872	2.88104	0.00396368	0.0240728	1.60149	3.03456
ENSMUSG00000059714	167.339	0.640941	0.222452	2.88126	0.00396089	0.0240728	0.640941	1.55935
ENSMUSG00000021830	18.4704	-0.82254	0.286066	-2.87535	0.00403575	0.0244866	0.82254	-1.76852
ENSMUSG00000054717	116.503	-0.661587	0.230328	-2.87237	0.00407402	0.0247047	0.661587	-1.58182
ENSMUSG00000025821	24.5619	-0.723862	0.252042	-2.872	0.00407889	0.0247201	0.723862	-1.6516
ENSMUSG00000038007	17.5955	1.2328	0.429343	2.87136	0.00408716	0.0247561	1.2328	2.35022
ENSMUSG00000079547	20.8129	-0.95735	0.333478	-2.8708	0.00409432	0.0247853	0.95735	-1.94174
ENSMUSG00000058755	28.5035	1.05427	0.367508	2.86871	0.00412156	0.024936	1.05427	2.07667
ENSMUSG00000029462	35.8273	0.594634	0.207733	2.86249	0.00420324	0.0253839	0.594634	1.51009
ENSMUSG00000026946	33.2303	0.725099	0.253429	2.86115	0.0042211	0.0254657	0.725099	1.65301
ENSMUSG00000022350	70.7608	0.71134	0.249007	2.85671	0.00428061	0.0257662	0.71134	1.63732
ENSMUSG00000079469	10.2506	1.09342	0.382716	2.85699	0.00427681	0.0257662	1.09342	2.13379
ENSMUSG00000021493	64.7302	0.75099	0.262976	2.85573	0.00429376	0.0258307	0.75099	1.68295
ENSMUSG00000025790	39.399	1.07549	0.376674	2.85522	0.00430076	0.0258521	1.07549	2.10743
ENSMUSG00000034329	6.71862	-1.07548	0.376854	-2.85382	0.00431967	0.0259278	1.07548	-2.10742
ENSMUSG00000024791	6.7717	-1.22575	0.429717	-2.85246	0.00433821	0.0260164	1.22575	-2.33877
ENSMUSG00000024696	43.1762	0.732481	0.256878	2.85147	0.00435169	0.0260611	0.732481	1.66149
ENSMUSG00000044042	7.69675	1.38563	0.486365	2.84894	0.00438647	0.0262397	1.38563	2.61285
ENSMUSG00000019039	36.6323	-0.62059	0.217978	-2.84703	0.0044129	0.0263681	0.62059	-1.5375
ENSMUSG00000021880	27.5035	-1.01609	0.35696	-2.84651	0.00442017	0.0263967	1.01609	-2.02243
ENSMUSG00000045252	23.2772	-0.609582	0.214244	-2.84527	0.00443744	0.0264849	0.609582	-1.52582
ENSMUSG00000022514	24.8968	0.954823	0.335859	2.84293	0.00447011	0.0266455	0.954823	1.93834
ENSMUSG00000070047	8.55071	2.20752	0.776583	2.8426	0.0044747	0.0266455	2.20752	4.61879
ENSMUSG00000048779	31.4996	1.0408	0.366198	2.84218	0.00448063	0.0266528	1.0408	2.05737
ENSMUSG00000068105	73.8751	-1.14755	0.404024	-2.8403	0.00450717	0.0267807	1.14755	-2.21537
ENSMUSG00000020441	17.3721	-0.728012	0.256429	-2.83904	0.0045249	0.026871	0.728012	-1.65636
ENSMUSG00000074578	60.2544	0.77548	0.273265	2.83784	0.00454206	0.0269579	0.77548	1.71176
ENSMUSG00000000861	44.5921	-0.896933	0.316184	-2.83674	0.00455765	0.0270085	0.896933	-1.8621
ENSMUSG00000015478	54.1977	-0.839585	0.295978	-2.83665	0.00455893	0.0270085	0.839585	-1.78954
ENSMUSG00000020770	36.555	-0.651325	0.229621	-2.83652	0.00456077	0.0270085	0.651325	-1.57061
ENSMUSG00000064225	862.286	-1.47165	0.518937	-2.83589	0.00456981	0.027047	1.47165	-2.77339
ENSMUSG00000022248	7.92814	-0.928013	0.327426	-2.83427	0.00459302	0.0271692	0.928013	-1.90265
ENSMUSG00000038151	11.9057	1.28001	0.451758	2.8334	0.00460564	0.0272287	1.28001	2.42841
ENSMUSG00000033096	27.5303	0.679537	0.240138	2.82977	0.00465809	0.0275234	0.679537	1.60163
ENSMUSG00000002900	15.6239	1.68835	0.596869	2.82867	0.0046742	0.0276032	1.68835	3.22287
ENSMUSG00000058240	23.9113	0.752347	0.265996	2.82842	0.00467788	0.0276032	0.752347	1.68453
ENSMUSG00000006310	8.43797	-1.19073	0.421322	-2.82619	0.00471059	0.027741	1.19073	-2.28269
ENSMUSG00000032060	11.3828	2.50686	0.88875	2.82065	0.00479259	0.0282083	2.50686	5.6838
ENSMUSG00000054404	100.296	0.96796	0.343191	2.82047	0.00479537	0.028209	0.96796	1.95607
ENSMUSG00000020744	36.8828	0.827743	0.293521	2.82005	0.00480159	0.0282143	0.827743	1.77491
ENSMUSG00000089929	16.8265	1.47139	0.521754	2.82009	0.00480101	0.0282143	1.47139	2.7729
ENSMUSG00000026358	10.443	1.8666	0.662011	2.8196	0.00480839	0.0282321	1.8666	3.64673
ENSMUSG00000027981	69.3213	0.923442	0.328201	2.81365	0.00489821	0.028728	0.923442	1.89664
ENSMUSG00000050994	14.1788	1.23217	0.437943	2.81355	0.00489983	0.028728	1.23217	2.34921
ENSMUSG00000000085	18.2753	-0.722488	0.257101	-2.81013	0.00495214	0.0290027	0.722488	-1.65003
ENSMUSG00000042462	13.7714	-0.797712	0.283891	-2.80993	0.00495527	0.029005	0.797712	-1.73834
ENSMUSG00000042363	23.6032	1.29164	0.459775	2.80929	0.00496516	0.0290309	1.29164	2.44806
ENSMUSG00000074141	35.1273	-0.814097	0.289772	-2.80944	0.00496279	0.0290309	0.814097	-1.7582
ENSMUSG00000031673	11.2751	2.19205	0.7806	2.80816	0.00498257	0.0291166	2.19205	4.56954
ENSMUSG00000027284	28.5854	-0.773659	0.275628	-2.8069	0.00500209	0.0292146	0.773659	-1.7096
ENSMUSG00000032477	26.8798	-0.674602	0.240423	-2.8059	0.00501762	0.0292892	0.674602	-1.59616
ENSMUSG00000014030	196.299	-1.08703	0.38755	-2.80488	0.0050336	0.0293664	1.08703	-2.12436
ENSMUSG00000005233	7.29138	-1.33019	0.474334	-2.80433	0.00504216	0.0294002	1.33019	-2.51435
ENSMUSG00000031502	105.87	1.99504	0.711777	2.8029	0.00506457	0.0294871	1.99504	3.98627
ENSMUSG00000037235	139.507	-1.04877	0.37418	-2.80284	0.00506541	0.0294871	1.04877	-2.06876
ENSMUSG00000037321	238.523	0.816373	0.291262	2.80288	0.00506486	0.0294871	0.816373	1.76097
ENSMUSG00000038244	10.626	1.32803	0.473937	2.80213	0.00507662	0.0295362	1.32803	2.5106
ENSMUSG00000051615	56.2022	0.893376	0.318973	2.80079	0.00509773	0.0296265	0.893376	1.85752
ENSMUSG00000024590	110.794	-0.655092	0.233965	-2.79996	0.00511083	0.0296865	0.655092	-1.57472
ENSMUSG00000030272	28.6603	-0.663628	0.2371	-2.79893	0.0051272	0.0297653	0.663628	-1.58406
ENSMUSG00000034311	17.4998	-1.10785	0.395851	-2.79865	0.00513175	0.0297754	1.10785	-2.15524
ENSMUSG00000052139	49.4837	0.89068	0.318518	2.79633	0.0051687	0.0299407	0.89068	1.85405
ENSMUSG00000005686	73.4543	0.645496	0.230891	2.79568	0.00517913	0.0299847	0.645496	1.56428
ENSMUSG00000012126	6.94752	-1.04279	0.373027	-2.79547	0.00518241	0.0299874	1.04279	-2.0602
ENSMUSG00000090626	8.25453	-1.15257	0.412401	-2.79477	0.00519359	0.0300357	1.15257	-2.22309
ENSMUSG00000027496	13.5825	-0.936793	0.335272	-2.79413	0.00520399	0.0300795	0.936793	-1.91427
ENSMUSG00000111375	6.35071	-1.38353	0.495352	-2.79302	0.00522187	0.03015	1.38353	-2.60905
ENSMUSG00000051278	7.85232	-0.940733	0.336907	-2.79226	0.00523412	0.0301738	0.940733	-1.9195
ENSMUSG00000027828	150.082	0.731895	0.262293	2.79037	0.00526482	0.030332	0.731895	1.66082
ENSMUSG00000036469	55.7575	0.856071	0.306852	2.78985	0.00527332	0.0303627	0.856071	1.8101
ENSMUSG00000049086	6.62214	-1.14654	0.410992	-2.78969	0.00527586	0.0303627	1.14654	-2.21382
ENSMUSG00000045973	1463.74	-1.27592	0.457429	-2.78932	0.00528181	0.0303804	1.27592	-2.42153
ENSMUSG00000031779	28.6444	1.01855	0.365423	2.78731	0.00531473	0.0305532	1.01855	2.02588
ENSMUSG00000034164	22.9893	-1.22964	0.441455	-2.78542	0.00534592	0.0306993	1.22964	-2.34508
ENSMUSG00000028702	8.64287	-0.865832	0.311032	-2.78374	0.00537364	0.0308252	0.865832	-1.82239
ENSMUSG00000038069	17.8337	-0.657753	0.236557	-2.78053	0.0054271	0.0310864	0.657753	-1.57762
ENSMUSG00000045094	14.0938	-1.33528	0.480233	-2.78047	0.00542797	0.0310864	1.33528	-2.52324
ENSMUSG00000024533	329.5	-1.20702	0.434374	-2.77876	0.00545676	0.0312008	1.20702	-2.3086
ENSMUSG00000005373	20.6928	-1.75485	0.632378	-2.775	0.00552016	0.0315293	1.75485	-3.37491
ENSMUSG00000037944	83.9476	-0.816393	0.294242	-2.77456	0.00552767	0.0315553	0.816393	-1.761
ENSMUSG00000027931	9.56927	1.51654	0.546829	2.77333	0.00554851	0.0316572	1.51654	2.86104
ENSMUSG00000051811	119.04	-1.53037	0.552268	-2.77106	0.00558747	0.0318624	1.53037	-2.88859
ENSMUSG00000020111	126.027	0.704209	0.254259	2.76965	0.00561164	0.0319488	0.704209	1.62925
ENSMUSG00000031101	173.213	-0.645474	0.233067	-2.76948	0.00561466	0.0319488	0.645474	-1.56425
ENSMUSG00000039759	12.2004	-0.887803	0.320554	-2.76959	0.00561272	0.0319488	0.887803	-1.85036
ENSMUSG00000050410	13.2407	-1.01304	0.365729	-2.76993	0.00560677	0.0319488	1.01304	-2.01816
ENSMUSG00000000142	8.52631	-1.20789	0.436472	-2.76739	0.00565063	0.0321363	1.20789	-2.31
ENSMUSG00000018442	33.0234	0.657118	0.237535	2.76641	0.0056677	0.0322161	0.657118	1.57693
ENSMUSG00000002068	11.5576	-0.812975	0.293908	-2.76608	0.0056734	0.0322312	0.812975	-1.75683
ENSMUSG00000030605	24.6021	-0.903455	0.326672	-2.76563	0.00568124	0.0322585	0.903455	-1.87054
ENSMUSG00000000594	194.906	-0.667627	0.24142	-2.76542	0.00568504	0.0322628	0.667627	-1.58846
ENSMUSG00000022708	18.5871	-0.87588	0.316767	-2.76506	0.00569115	0.0322803	0.87588	-1.83513
ENSMUSG00000038179	47.8234	1.27949	0.463139	2.76264	0.00573355	0.0325034	1.27949	2.42753
ENSMUSG00000024304	9.50754	2.71098	0.981556	2.76192	0.00574621	0.0325489	2.71098	6.54767
ENSMUSG00000074211	18.1422	0.89151	0.322796	2.76184	0.0057477	0.0325489	0.89151	1.85512
ENSMUSG00000004933	11.8109	-0.843819	0.305678	-2.76048	0.00577168	0.0326672	0.843819	-1.79479
ENSMUSG00000022106	37.534	-1.14841	0.416479	-2.75741	0.00582605	0.0329223	1.14841	-2.21669
ENSMUSG00000024589	22.1627	-0.692878	0.251387	-2.75623	0.00584726	0.0330246	0.692878	-1.61651
ENSMUSG00000026639	10.9846	1.48979	0.540704	2.75528	0.00586411	0.0330846	1.48979	2.80849
ENSMUSG00000044811	36.9215	0.890785	0.323342	2.75493	0.00587041	0.0331025	0.890785	1.85418
ENSMUSG00000001119	25.8939	1.09166	0.396426	2.75374	0.00589179	0.0331351	1.09166	2.13119
ENSMUSG00000036555	21.7186	-0.644925	0.234151	-2.75432	0.00588146	0.0331351	0.644925	-1.56366
ENSMUSG00000061731	37.5233	0.677471	0.245974	2.75424	0.00588284	0.0331351	0.677471	1.59933
ENSMUSG00000062545	13.9266	-1.20497	0.437555	-2.75387	0.00588944	0.0331351	1.20497	-2.30533
ENSMUSG00000035007	19.7821	-0.632925	0.229933	-2.75265	0.00591154	0.033211	0.632925	-1.55071
ENSMUSG00000037341	6.09591	-1.14896	0.417492	-2.75206	0.00592212	0.0332177	1.14896	-2.21754
ENSMUSG00000093861	9.07218	-1.07138	0.389286	-2.75218	0.00592007	0.0332177	1.07138	-2.10145
ENSMUSG00000033705	20.2555	-0.969656	0.352392	-2.75164	0.00592979	0.0332432	0.969656	-1.95837
ENSMUSG00000031486	6.82973	2.42762	0.882624	2.75046	0.00595116	0.0333454	2.42762	5.38006
ENSMUSG00000013033	57.3402	-1.07527	0.391131	-2.74913	0.00597541	0.0334636	1.07527	-2.10712
ENSMUSG00000027605	28.6217	-0.725763	0.264254	-2.74646	0.00602417	0.0337188	0.725763	-1.65377
ENSMUSG00000050549	61.9041	0.931465	0.339247	2.74568	0.00603852	0.0337814	0.931465	1.90721
ENSMUSG00000024985	16.3097	0.969865	0.353317	2.74503	0.00605057	0.0338309	0.969865	1.95866
ENSMUSG00000036114	12.5919	-0.754612	0.274947	-2.74457	0.006059	0.0338603	0.754612	-1.68718
ENSMUSG00000113669	6.20801	1.86008	0.677794	2.74432	0.00606365	0.0338684	1.86008	3.63028
ENSMUSG00000017831	134.649	1.02981	0.37575	2.74067	0.00613144	0.0342111	1.02981	2.04175
ENSMUSG00000076437	16.1913	-0.777157	0.283598	-2.74034	0.00613748	0.0342268	0.777157	-1.71375
ENSMUSG00000006344	10.4911	1.2718	0.464241	2.73952	0.00615287	0.034293	1.2718	2.41462
ENSMUSG00000025019	49.1955	-0.726058	0.265046	-2.73936	0.00615582	0.034293	0.726058	-1.65411
ENSMUSG00000033222	21.7843	-0.612571	0.223787	-2.73729	0.00619472	0.0344916	0.612571	-1.52898
ENSMUSG00000031613	14.7788	-1.0805	0.394793	-2.73687	0.00620267	0.0345178	1.0805	-2.11476
ENSMUSG00000015950	384.778	0.676985	0.247433	2.73603	0.0062185	0.0345696	0.676985	1.59879
ENSMUSG00000027778	27.5724	-0.924956	0.338061	-2.73606	0.00621796	0.0345696	0.924956	-1.89863
ENSMUSG00000027715	125.382	-1.02797	0.375912	-2.7346	0.00624555	0.0347019	1.02797	-2.03915
ENSMUSG00000002635	13.4717	-0.734678	0.268752	-2.73366	0.00626345	0.0347286	0.734678	-1.66403
ENSMUSG00000030595	72.8381	0.679916	0.248691	2.73398	0.00625738	0.0347286	0.679916	1.60205
ENSMUSG00000038593	20.3877	-0.589469	0.215623	-2.7338	0.0062608	0.0347286	0.589469	-1.50469
ENSMUSG00000049866	71.8614	-0.960243	0.351383	-2.73275	0.00628074	0.0348063	0.960243	-1.94564
ENSMUSG00000049489	8.33751	-0.965325	0.353304	-2.73228	0.00628974	0.034838	0.965325	-1.9525
ENSMUSG00000041642	265.228	-0.97207	0.355966	-2.73079	0.00631818	0.0349773	0.97207	-1.96165
ENSMUSG00000030722	16.2115	-0.848414	0.310784	-2.72991	0.0063351	0.0350423	0.848414	-1.80052
ENSMUSG00000064262	59.8131	-0.840709	0.30797	-2.72984	0.00633652	0.0350423	0.840709	-1.79093
ENSMUSG00000032040	19.1104	-0.711008	0.260517	-2.72922	0.00634843	0.0350899	0.711008	-1.63695
ENSMUSG00000021115	38.1742	-0.591054	0.216638	-2.7283	0.00636613	0.0351694	0.591054	-1.50635
ENSMUSG00000057561	48.5063	0.641245	0.235059	2.72802	0.00637164	0.0351815	0.641245	1.55968
ENSMUSG00000023505	35.3733	-1.04518	0.383305	-2.72676	0.00639592	0.0352973	1.04518	-2.06363
ENSMUSG00000027635	6.61926	-1.14155	0.41881	-2.7257	0.00641661	0.035393	1.14155	-2.20618
ENSMUSG00000001750	190.549	0.644172	0.236383	2.72513	0.00642771	0.0354175	0.644172	1.56284
ENSMUSG00000068587	13.9604	1.3881	0.509345	2.72526	0.00642508	0.0354175	1.3881	2.61733
ENSMUSG00000032342	15.961	-0.654274	0.24012	-2.72478	0.00643441	0.035436	0.654274	-1.57382
ENSMUSG00000062619	12.5869	1.20508	0.442302	2.72457	0.00643849	0.0354401	1.20508	2.30551
ENSMUSG00000037887	536.034	1.42338	0.522663	2.72331	0.00646309	0.0355386	1.42338	2.68212
ENSMUSG00000020241	26.1724	1.20372	0.442111	2.72267	0.00647561	0.0355538	1.20372	2.30333
ENSMUSG00000030814	20.8724	-0.798005	0.293079	-2.72283	0.00647251	0.0355538	0.798005	-1.7387
ENSMUSG00000057406	78.6501	-0.594654	0.218409	-2.72266	0.00647589	0.0355538	0.594654	-1.51011
ENSMUSG00000052187	8.47607	-1.28122	0.470685	-2.72204	0.00648794	0.0356015	1.28122	-2.43045
ENSMUSG00000031015	95.1698	-0.819312	0.301047	-2.72154	0.00649783	0.0356374	0.819312	-1.76456
ENSMUSG00000005687	73.9001	-0.659876	0.24254	-2.72068	0.0065147	0.035693	0.659876	-1.57995
ENSMUSG00000015880	14.8628	-1.07436	0.395423	-2.71699	0.00658787	0.0360753	1.07436	-2.10579
ENSMUSG00000073434	17.7982	-0.974854	0.359074	-2.71491	0.00662935	0.0362837	0.974854	-1.96544
ENSMUSG00000067847	31.4085	-0.781182	0.287778	-2.71453	0.00663693	0.0363065	0.781182	-1.71854
ENSMUSG00000050107	6.34856	-1.0167	0.374766	-2.7129	0.00666982	0.0364301	1.0167	-2.02329
ENSMUSG00000070544	421.599	-0.929284	0.34254	-2.71292	0.00666927	0.0364301	0.929284	-1.90433
ENSMUSG00000001034	53.7782	0.720629	0.265723	2.71196	0.00668871	0.0365137	0.720629	1.6479
ENSMUSG00000073421	201.608	-0.774905	0.285754	-2.71179	0.0066921	0.0365137	0.774905	-1.71108
ENSMUSG00000031604	28.1422	1.64982	0.608584	2.71091	0.00670981	0.0365733	1.64982	3.13794
ENSMUSG00000027346	883.516	1.10567	0.407979	2.71012	0.0067258	0.0366416	1.10567	2.15199
ENSMUSG00000050244	93.2999	0.670529	0.247445	2.70981	0.00673214	0.0366574	0.670529	1.59166
ENSMUSG00000027996	10.2538	2.3302	0.860023	2.70946	0.00673935	0.036659	2.3302	5.02873
ENSMUSG00000024150	48.6417	1.01284	0.374629	2.70358	0.0068596	0.0372178	1.01284	2.01788
ENSMUSG00000000028	13.7291	-0.967718	0.358021	-2.70296	0.00687246	0.0372685	0.967718	-1.95574
ENSMUSG00000080058	69.2374	-1.58753	0.587426	-2.70252	0.0068817	0.0372996	1.58753	-3.00534
ENSMUSG00000067212	447.651	0.744127	0.275386	2.70212	0.00688986	0.0373248	0.744127	1.67496
ENSMUSG00000044700	16.2653	-0.668185	0.247322	-2.70168	0.0068991	0.0373558	0.668185	-1.58907
ENSMUSG00000025577	7.8456	-1.35939	0.503366	-2.7006	0.00692151	0.0374254	1.35939	-2.56576
ENSMUSG00000028495	545.213	0.622543	0.230525	2.70055	0.00692254	0.0374254	0.622543	1.53959
ENSMUSG00000034853	19.5797	0.865419	0.320644	2.699	0.0069548	0.0375807	0.865419	1.82187
ENSMUSG00000030413	93.9019	0.773835	0.286873	2.69748	0.00698655	0.0377289	0.773835	1.70981
ENSMUSG00000066551	136.804	-0.884106	0.327768	-2.69735	0.00698934	0.0377289	0.884106	-1.84562
ENSMUSG00000004105	6.026	-1.30266	0.483079	-2.69658	0.00700558	0.0377782	1.30266	-2.46683
ENSMUSG00000039515	798.544	-1.08954	0.404123	-2.69607	0.00701639	0.0378173	1.08954	-2.12806
ENSMUSG00000021710	27.5377	0.821953	0.304924	2.6956	0.0070262	0.0378509	0.821953	1.7678
ENSMUSG00000005237	11.2342	1.34952	0.500787	2.69479	0.00704321	0.0378657	1.34952	2.54827
ENSMUSG00000008393	4303.86	1.20091	0.445562	2.69526	0.00703333	0.0378657	1.20091	2.29884
ENSMUSG00000115007	25.631	-1.28422	0.476873	-2.693	0.00708115	0.038012	1.28422	-2.4355
ENSMUSG00000025742	36.8135	-1.15126	0.427634	-2.69216	0.00709912	0.0380892	1.15126	-2.22107
ENSMUSG00000041762	7.38972	-0.911279	0.338726	-2.69031	0.00713848	0.038281	0.911279	-1.88071
ENSMUSG00000032116	95.317	0.713417	0.265204	2.69007	0.00714375	0.0382899	0.713417	1.63968
ENSMUSG00000021338	10.503	-1.12191	0.417219	-2.68902	0.00716625	0.0383911	1.12191	-2.17635
ENSMUSG00000029910	16.4765	-0.821832	0.305687	-2.68847	0.00717793	0.0384171	0.821832	-1.76765
ENSMUSG00000041199	7.51786	-0.875854	0.325783	-2.68846	0.00717833	0.0384171	0.875854	-1.83509
ENSMUSG00000071226	41.2214	-0.752981	0.280175	-2.68754	0.00719807	0.0385033	0.752981	-1.68527
ENSMUSG00000090330	16.666	-0.824161	0.306737	-2.68686	0.00721265	0.0385619	0.824161	-1.77051
ENSMUSG00000072621	16.3481	1.34194	0.499963	2.68407	0.00727322	0.0388271	1.34194	2.53491
ENSMUSG00000001583	16.8944	-1.50341	0.560534	-2.68211	0.00731603	0.039036	1.50341	-2.83512
ENSMUSG00000058624	3430.11	-1.24919	0.465819	-2.68169	0.00732503	0.0390644	1.24919	-2.37707
ENSMUSG00000001507	7.11499	1.93194	0.720755	2.68045	0.00735243	0.0391885	1.93194	3.81569
ENSMUSG00000029463	9.05499	-1.12916	0.421377	-2.67969	0.00736898	0.0391885	1.12916	-2.18731
ENSMUSG00000039168	210.932	0.598315	0.223234	2.68022	0.0073574	0.0391885	0.598315	1.51395
ENSMUSG00000039231	33.3667	-0.709541	0.264791	-2.67963	0.00737045	0.0391885	0.709541	-1.63528
ENSMUSG00000052688	22.7816	1.06174	0.396212	2.67973	0.00736823	0.0391885	1.06174	2.08745
ENSMUSG00000055717	16.4475	-1.1901	0.444271	-2.67877	0.00738925	0.0392688	1.1901	-2.28169
ENSMUSG00000015305	50.3362	1.0303	0.385008	2.67606	0.00744925	0.0395679	1.0303	2.04246
ENSMUSG00000027323	10.2569	-0.976971	0.365146	-2.67556	0.00746035	0.039607	0.976971	-1.96833
ENSMUSG00000024976	41.1851	0.587746	0.219711	2.67509	0.00747088	0.0396431	0.587746	1.5029
ENSMUSG00000028232	10.6434	1.05355	0.394005	2.67395	0.00749637	0.039757	1.05355	2.07563
ENSMUSG00000026203	588.526	-1.35869	0.508513	-2.6719	0.00754235	0.0399425	1.35869	-2.56453
ENSMUSG00000023926	209.597	1.12636	0.421625	2.67147	0.00755208	0.0399741	1.12636	2.18307
ENSMUSG00000040016	4.60586	1.96998	0.737509	2.67112	0.00755988	0.0399755	1.96998	3.91762
ENSMUSG00000071711	220.201	1.30897	0.49003	2.67119	0.00755823	0.0399755	1.30897	2.47764
ENSMUSG00000025730	16.9834	-0.611439	0.228986	-2.6702	0.00758065	0.0400296	0.611439	-1.52778
ENSMUSG00000031506	92.6925	-0.601928	0.225427	-2.67016	0.00758142	0.0400296	0.601928	-1.51774
ENSMUSG00000041390	19.8783	0.941594	0.352633	2.67018	0.00758103	0.0400296	0.941594	1.92065
ENSMUSG00000040102	17.9361	-0.883575	0.331123	-2.66842	0.00762096	0.0402184	0.883575	-1.84494
ENSMUSG00000029587	16.248	-0.770896	0.288933	-2.66808	0.00762856	0.0402385	0.770896	-1.70633
ENSMUSG00000024952	74.6569	0.625375	0.234501	2.66683	0.00765708	0.0402888	0.625375	1.54261
ENSMUSG00000034573	13.1969	1.20911	0.453309	2.66729	0.00764658	0.0402888	1.20911	2.31195
ENSMUSG00000082286	13.2952	-0.847379	0.317711	-2.66714	0.00764997	0.0402888	0.847379	-1.79923
ENSMUSG00000050965	36.2936	-0.764591	0.286799	-2.66594	0.00767727	0.0403751	0.764591	-1.69889
ENSMUSG00000028850	13.6709	0.882685	0.331163	2.66541	0.00768942	0.0404189	0.882685	1.8438
ENSMUSG00000033863	36.0039	1.08281	0.406359	2.66467	0.00770642	0.0404682	1.08281	2.11816
ENSMUSG00000016534	144.833	0.678375	0.254647	2.66399	0.00772205	0.0404925	0.678375	1.60034
ENSMUSG00000038181	47.6879	0.585449	0.21974	2.66428	0.00771527	0.0404925	0.585449	1.50051
ENSMUSG00000018566	12.5687	1.81812	0.682767	2.66286	0.00774788	0.0406056	1.81812	3.5262
ENSMUSG00000036545	7.75951	1.84264	0.69233	2.66151	0.00777907	0.0406887	1.84264	3.58667
ENSMUSG00000015932	968.834	0.965268	0.362735	2.66108	0.00778895	0.0407203	0.965268	1.95243
ENSMUSG00000114608	9.39717	1.50285	0.565389	2.65807	0.00785888	0.0410254	1.50285	2.83401
ENSMUSG00000028497	45.5216	-0.825359	0.310691	-2.65652	0.00789508	0.0411397	0.825359	-1.77198
ENSMUSG00000029027	10.7162	-0.914715	0.344301	-2.65673	0.00789031	0.0411397	0.914715	-1.8852
ENSMUSG00000025558	19.5034	-0.64837	0.2443	-2.654	0.00795445	0.0413821	0.64837	-1.5674
ENSMUSG00000026827	53.9439	0.64324	0.242367	2.654	0.0079545	0.0413821	0.64324	1.56183
ENSMUSG00000061436	131.441	-0.832125	0.313609	-2.65339	0.00796889	0.0414239	0.832125	-1.78031
ENSMUSG00000076609	341.058	-1.14481	0.431529	-2.65293	0.00797968	0.0414522	1.14481	-2.21118
ENSMUSG00000031387	26.5836	0.931906	0.351297	2.65276	0.00798375	0.041453	0.931906	1.90779
ENSMUSG00000044229	15.4791	-0.935334	0.352833	-2.65092	0.00802717	0.0416581	0.935334	-1.91233
ENSMUSG00000046223	144.034	0.789073	0.297757	2.65005	0.00804787	0.0417451	0.789073	1.72796
ENSMUSG00000025403	162.221	0.805023	0.303985	2.64823	0.00809139	0.0419504	0.805023	1.74717
ENSMUSG00000029781	14.8499	1.35511	0.512065	2.64637	0.00813602	0.0421406	1.35511	2.55817
ENSMUSG00000082284	9.81362	-1.28254	0.484783	-2.64559	0.00815483	0.0421969	1.28254	-2.43266
ENSMUSG00000030560	262.333	0.83057	0.31399	2.64522	0.00816388	0.0422231	0.83057	1.77839
ENSMUSG00000020483	40.3841	-0.616061	0.232995	-2.64409	0.00819102	0.0423429	0.616061	-1.53269
ENSMUSG00000052962	13.5564	0.971531	0.367548	2.64328	0.0082108	0.0424245	0.971531	1.96092
ENSMUSG00000022892	484.208	0.694277	0.262861	2.64123	0.00826048	0.0426397	0.694277	1.61807
ENSMUSG00000031696	100.746	0.609919	0.231226	2.63776	0.00834552	0.0430159	0.609919	1.52617
ENSMUSG00000025044	238.46	0.945204	0.358455	2.63688	0.00836715	0.0431064	0.945204	1.92546
ENSMUSG00000002395	117.436	0.670915	0.254482	2.63639	0.00837932	0.0431352	0.670915	1.59208
ENSMUSG00000038059	58.0882	0.693647	0.263173	2.6357	0.00839628	0.0431936	0.693647	1.61737
ENSMUSG00000022696	10.8618	-1.28323	0.4869	-2.63551	0.00840121	0.0431981	1.28323	-2.43383
ENSMUSG00000004085	23.3898	0.964717	0.366614	2.63142	0.00850288	0.0436575	0.964717	1.95168
ENSMUSG00000032300	127.569	0.668494	0.254078	2.63106	0.00851202	0.0436833	0.668494	1.58941
ENSMUSG00000026853	428.009	-1.20842	0.459362	-2.63065	0.00852224	0.0437079	1.20842	-2.31084
ENSMUSG00000053581	25.4938	0.837054	0.318279	2.62994	0.00854012	0.0437429	0.837054	1.7864
ENSMUSG00000090673	35.4754	-1.06969	0.406717	-2.63007	0.00853668	0.0437429	1.06969	-2.09899
ENSMUSG00000059866	28.1708	0.700826	0.266497	2.62977	0.00854429	0.0437431	0.700826	1.62544
ENSMUSG00000000804	466.347	-1.02521	0.389947	-2.62909	0.00856134	0.0437671	1.02521	-2.03525
ENSMUSG00000099974	14.0261	1.37412	0.522595	2.62941	0.00855332	0.0437671	1.37412	2.59209
ENSMUSG00000039697	212.9	-1.0883	0.414003	-2.62872	0.00857067	0.0437727	1.0883	-2.12623
ENSMUSG00000017550	18.0661	-0.819209	0.311683	-2.62834	0.00858037	0.0438011	0.819209	-1.76444
ENSMUSG00000022451	47.7558	0.603415	0.229704	2.62692	0.00861606	0.04392	0.603415	1.51931
ENSMUSG00000030660	34.4627	0.859041	0.327512	2.62293	0.00871782	0.0444174	0.859041	1.81383
ENSMUSG00000025217	30.2351	-0.660128	0.251703	-2.62265	0.00872486	0.0444319	0.660128	-1.58022
ENSMUSG00000033542	9.94876	1.61878	0.617324	2.62225	0.00873521	0.0444633	1.61878	3.07114
ENSMUSG00000048148	7.90949	-2.38313	0.909086	-2.62146	0.00875545	0.044545	2.38313	-5.21668
ENSMUSG00000032035	379.783	-0.958724	0.365756	-2.62121	0.00876173	0.0445556	0.958724	-1.94359
ENSMUSG00000031217	7.34098	1.13229	0.432049	2.62074	0.00877401	0.0445967	1.13229	2.19206
ENSMUSG00000074071	31.7093	-0.855796	0.326602	-2.6203	0.00878517	0.044632	0.855796	-1.80976
ENSMUSG00000026271	72.3834	0.849946	0.324415	2.61993	0.00879468	0.044659	0.849946	1.80243
ENSMUSG00000027306	958.514	-1.29058	0.493016	-2.61773	0.00885161	0.0448714	1.29058	-2.44627
ENSMUSG00000059323	12.4527	-0.912655	0.348731	-2.61707	0.00886872	0.0449275	0.912655	-1.88251
ENSMUSG00000044701	8.7597	1.64239	0.62779	2.61614	0.00889301	0.0450194	1.64239	3.12182
ENSMUSG00000027253	6.38802	1.54459	0.590596	2.61531	0.00891472	0.045096	1.54459	2.91721
ENSMUSG00000005774	27.327	-0.730834	0.279513	-2.61467	0.00893135	0.0451371	0.730834	-1.6596
ENSMUSG00000075296	14.0174	-1.48598	0.568658	-2.61313	0.00897179	0.0453199	1.48598	-2.80107
ENSMUSG00000000628	78.6006	0.689987	0.264204	2.61157	0.00901274	0.0454566	0.689987	1.61327
ENSMUSG00000020485	339.607	1.09878	0.420756	2.61145	0.00901597	0.0454566	1.09878	2.14174
ENSMUSG00000039783	16.916	-1.1689	0.447568	-2.61166	0.00901035	0.0454566	1.1689	-2.2484
ENSMUSG00000020571	213.035	0.672401	0.257626	2.60999	0.00905458	0.0455863	0.672401	1.59372
ENSMUSG00000006585	33.8897	-0.615836	0.236118	-2.60817	0.00910273	0.045807	0.615836	-1.53245
ENSMUSG00000046546	53.0458	-0.592002	0.227118	-2.60658	0.00914506	0.0459765	0.592002	-1.50734
ENSMUSG00000006389	96.1615	1.51591	0.581891	2.60514	0.00918378	0.0461493	1.51591	2.85978
ENSMUSG00000019699	26.515	-0.623741	0.239553	-2.60377	0.00922046	0.0463047	0.623741	-1.54087
ENSMUSG00000030990	21.8839	0.725967	0.278847	2.60346	0.0092289	0.0463102	0.725967	1.65401
ENSMUSG00000026043	310.843	1.36127	0.522977	2.60292	0.00924339	0.046361	1.36127	2.56911
ENSMUSG00000020592	34.6522	1.76709	0.679626	2.60009	0.00931983	0.0466783	1.76709	3.40367
ENSMUSG00000037202	8.63629	1.68943	0.650136	2.59858	0.00936101	0.0468624	1.68943	3.22529
ENSMUSG00000025888	29.6721	0.880461	0.339161	2.596	0.00943173	0.047172	0.880461	1.84096
ENSMUSG00000005087	377.941	0.829086	0.319408	2.5957	0.00943992	0.0471907	0.829086	1.77656
ENSMUSG00000029648	11.5877	1.36962	0.527734	2.59528	0.00945136	0.0472257	1.36962	2.58402
ENSMUSG00000026478	65.5296	0.731541	0.281914	2.5949	0.00946174	0.0472553	0.731541	1.66041
ENSMUSG00000028439	31.8347	-0.657889	0.253734	-2.59284	0.00951882	0.047518	0.657889	-1.57777
ENSMUSG00000057982	18.4952	-0.600157	0.231594	-2.59142	0.00955818	0.0476921	0.600157	-1.51588
ENSMUSG00000047248	62.8501	-0.591512	0.228384	-2.58999	0.00959789	0.0478577	0.591512	-1.50682
ENSMUSG00000034993	57.6987	0.853239	0.329591	2.58878	0.00963163	0.0479459	0.853239	1.80655
ENSMUSG00000021713	11.9626	-0.830637	0.320924	-2.58826	0.00964612	0.0479956	0.830637	-1.77847
ENSMUSG00000031958	5.34749	2.91762	1.12807	2.58638	0.00969894	0.0482132	2.91762	7.55601
ENSMUSG00000060261	135.631	-0.591037	0.228545	-2.58609	0.00970711	0.0482312	0.591037	-1.50633
ENSMUSG00000031921	30.7363	-0.701878	0.271483	-2.58535	0.00972805	0.0483126	0.701878	-1.62662
ENSMUSG00000035086	2097.12	-1.20524	0.466211	-2.58519	0.00973266	0.048313	1.20524	-2.30576
ENSMUSG00000040557	293.844	1.34336	0.519689	2.58492	0.00974008	0.0483272	1.34336	2.53741
ENSMUSG00000040209	9.376	-1.4305	0.553562	-2.58417	0.00976139	0.0483877	1.4305	-2.6954
ENSMUSG00000027230	20.3268	1.35244	0.523705	2.58244	0.00981042	0.0485816	1.35244	2.55343
ENSMUSG00000029635	67.0692	-0.727827	0.281852	-2.58231	0.00981424	0.0485816	0.727827	-1.65614
ENSMUSG00000034218	32.2851	-0.678516	0.262818	-2.5817	0.00983164	0.0486451	0.678516	-1.60049
ENSMUSG00000048058	13.3805	-1.04262	0.404161	-2.57973	0.00988785	0.0489004	1.04262	-2.05997
ENSMUSG00000025507	17.882	-0.786179	0.304855	-2.57886	0.00991267	0.0489859	0.786179	-1.7245
ENSMUSG00000060600	17.2383	-0.821023	0.318394	-2.57864	0.00991901	0.0489861	0.821023	-1.76666
ENSMUSG00000013076	20.1912	1.50694	0.584474	2.57828	0.00992933	0.0489893	1.50694	2.84206
ENSMUSG00000047617	14.3029	-0.867135	0.336342	-2.57814	0.0099335	0.0489893	0.867135	-1.82404
ENSMUSG00000001089	23.7764	0.82888	0.321664	2.57685	0.00997063	0.0491039	0.82888	1.77631
ENSMUSG00000047735	114.676	0.635662	0.246922	2.57434	0.0100431	0.049415	0.635662	1.55365
ENSMUSG00000024151	29.4317	-0.731593	0.284502	-2.57149	0.0101263	0.0497553	0.731593	-1.66047
ENSMUSG00000035455	10.2783	-0.799603	0.310937	-2.57159	0.0101232	0.0497553	0.799603	-1.74062
ENSMUSG00000045629	14.1491	1.47299	0.573235	2.56961	0.0101813	0.0499561	1.47299	2.77597
ENSMUSG00000069833	678.621	-0.752103	0.292687	-2.56965	0.01018	0.0499561	0.752103	-1.68425
ENSMUSG00000024436	15.4187	0.758913	0.295366	2.5694	0.0101876	0.049964	0.758913	1.69221

## Sheet: Blood_CS_Die_vs_Control
	baseMean	log2FoldChange	lfcSE	stat	pvalue	padj	ABSLFC	FC
ENSMUSG00000040026	5327.71	7.35034	0.386703	19.0077	1.47208e-80	1.56305e-76	7.35034	163.183
ENSMUSG00000053113	487.033	3.56003	0.227203	15.6689	2.46623e-55	1.30932e-51	3.56003	11.7944
ENSMUSG00000026822	2062.02	5.92578	0.464274	12.7635	2.62007e-37	9.2733e-34	5.92578	60.7908
ENSMUSG00000053175	126.258	2.32445	0.199918	11.627	3.00521e-31	7.97732e-28	2.32445	5.00874
ENSMUSG00000052684	107.046	3.49735	0.302502	11.5614	6.46426e-31	1.14396e-27	3.49735	11.293
ENSMUSG00000095620	218.408	4.18172	0.361555	11.5659	6.13166e-31	1.14396e-27	4.18172	18.1478
ENSMUSG00000026981	708.62	6.29843	0.545906	11.5376	8.52981e-31	1.29385e-27	6.29843	78.7077
ENSMUSG00000016496	251.998	4.47225	0.394938	11.3239	9.99e-30	1.32592e-26	4.47225	22.1963
ENSMUSG00000000204	542.487	4.37585	0.394841	11.0826	1.52444e-28	1.7985e-25	4.37585	20.7617
ENSMUSG00000040809	155.969	4.65658	0.424734	10.9635	5.7231e-28	6.07678e-25	4.65658	25.2215
ENSMUSG00000000957	208.682	4.12953	0.381149	10.8344	2.36426e-27	2.28216e-24	4.12953	17.503
ENSMUSG00000020826	362.803	8.5213	0.787873	10.8156	2.90455e-27	2.57004e-24	8.5213	367.424
ENSMUSG00000032484	641.601	2.80563	0.261304	10.7371	6.81865e-27	5.56926e-24	2.80563	6.99166
ENSMUSG00000019850	362.489	3.4165	0.320621	10.6559	1.63683e-26	1.24142e-23	3.4165	10.6775
ENSMUSG00000058427	419.439	8.70147	0.818114	10.636	2.02612e-26	1.43422e-23	8.70147	416.297
ENSMUSG00000020227	162.023	3.40553	0.328224	10.3756	3.20092e-25	2.12421e-22	3.40553	10.5966
ENSMUSG00000005413	506.387	3.50794	0.338463	10.3643	3.60372e-25	2.25084e-22	3.50794	11.3761
ENSMUSG00000000982	310.581	8.26616	0.800506	10.3262	5.36619e-25	3.16545e-22	8.26616	307.866
ENSMUSG00000021025	475.296	2.51767	0.244231	10.3086	6.44578e-25	3.60217e-22	2.51767	5.72656
ENSMUSG00000018930	240.369	7.8228	0.768754	10.1759	2.53926e-24	1.34809e-21	7.8228	226.411
ENSMUSG00000022126	403.952	9.45809	0.933855	10.128	4.15023e-24	2.09844e-21	9.45809	703.347
ENSMUSG00000045551	185.487	4.24678	0.425362	9.98391	1.79268e-23	8.65211e-21	4.24678	18.9848
ENSMUSG00000037405	138.361	2.18756	0.220149	9.93671	2.88178e-23	1.33038e-20	2.18756	4.55535
ENSMUSG00000024401	139.474	5.59711	0.564083	9.92249	3.32373e-23	1.47047e-20	5.59711	48.4057
ENSMUSG00000025026	186.703	-1.87545	0.189419	-9.90103	4.12006e-23	1.74987e-20	1.87545	-3.66916
ENSMUSG00000031762	300.714	6.20517	0.632187	9.8154	9.66561e-23	3.94729e-20	6.20517	73.7804
ENSMUSG00000052270	120.833	4.23346	0.435262	9.72625	2.33035e-22	9.16434e-20	4.23346	18.8105
ENSMUSG00000069516	1472.58	-2.73543	0.281439	-9.71943	2.49171e-22	9.44892e-20	2.73543	-6.65955
ENSMUSG00000039753	217.207	2.33757	0.241759	9.669	4.08362e-22	1.49517e-19	2.33757	5.05451
ENSMUSG00000032369	48.4115	3.64783	0.379678	9.6077	7.41864e-22	2.6257e-19	3.64783	12.5345
ENSMUSG00000027398	215.187	3.35661	0.349512	9.60369	7.7132e-22	2.6419e-19	3.35661	10.2433
ENSMUSG00000026073	80.2772	3.97912	0.416799	9.54685	1.33698e-21	4.43625e-19	3.97912	15.7701
ENSMUSG00000054905	240.11	3.56985	0.374371	9.53559	1.49037e-21	4.79537e-19	3.56985	11.8749
ENSMUSG00000040907	78.022	-2.77629	0.293373	-9.46334	2.98272e-21	9.31486e-19	2.77629	-6.85088
ENSMUSG00000004040	316.93	1.18895	0.125804	9.45082	3.36201e-21	1.01994e-18	1.18895	2.27986
ENSMUSG00000005540	12.4072	-5.2819	0.562026	-9.39798	5.5623e-21	1.64057e-18	5.2819	-38.9055
ENSMUSG00000050737	165.583	6.79823	0.72516	9.3748	6.93081e-21	1.98895e-18	6.79823	111.294
ENSMUSG00000030142	139.016	3.26769	0.348673	9.37178	7.13171e-21	1.99275e-18	3.26769	9.63102
ENSMUSG00000005142	466.689	-1.68761	0.180398	-9.35491	8.36711e-21	2.278e-18	1.68761	-3.22122
ENSMUSG00000021133	164.79	1.44846	0.155266	9.32894	1.06936e-20	2.83863e-18	1.44846	2.72917
ENSMUSG00000024737	299.002	3.21567	0.344834	9.32526	1.10714e-20	2.86722e-18	3.21567	9.28992
ENSMUSG00000055546	37.0084	-3.5009	0.375584	-9.32122	1.15009e-20	2.90753e-18	3.5009	-11.3208
ENSMUSG00000061100	40.9784	-4.1845	0.449304	-9.3133	1.2392e-20	3.05996e-18	4.1845	-18.1828
ENSMUSG00000030203	159.097	2.34503	0.25213	9.30089	1.39279e-20	3.28636e-18	2.34503	5.08071
ENSMUSG00000045502	112.638	6.48893	0.697535	9.30266	1.36974e-20	3.28636e-18	6.48893	89.8179
ENSMUSG00000059089	159.543	3.21207	0.347012	9.25635	2.11547e-20	4.88306e-18	3.21207	9.26677
ENSMUSG00000018924	313.257	-4.63339	0.501222	-9.24418	2.37044e-20	5.35519e-18	4.63339	-24.8193
ENSMUSG00000040950	7.7618	-4.83307	0.526605	-9.17779	4.40044e-20	9.73414e-18	4.83307	-28.5035
ENSMUSG00000024679	120.763	4.20082	0.45996	9.13301	6.66238e-20	1.4437e-17	4.20082	18.3896
ENSMUSG00000022902	262.693	2.73838	0.301752	9.07493	1.13751e-19	2.41561e-17	2.73838	6.67321
ENSMUSG00000041797	13.9676	-5.0666	0.560609	-9.03767	1.60049e-19	3.33217e-17	5.0666	-33.5118
ENSMUSG00000028270	366.658	4.12227	0.457474	9.01095	2.04279e-19	4.15365e-17	4.12227	17.4152
ENSMUSG00000032232	42.5433	-3.81169	0.423083	-9.00932	2.07331e-19	4.15365e-17	3.81169	-14.0421
ENSMUSG00000042349	436.622	2.66158	0.29591	8.99455	2.37196e-19	4.66397e-17	2.66158	6.32725
ENSMUSG00000028645	142.164	2.53184	0.281795	8.98467	2.59515e-19	5.01005e-17	2.53184	5.78308
ENSMUSG00000003541	72.95	3.81167	0.424734	8.97424	2.85307e-19	5.40962e-17	3.81167	14.0419
ENSMUSG00000032715	162.078	5.10306	0.570837	8.9396	3.90589e-19	7.27592e-17	5.10306	34.3695
ENSMUSG00000022026	132.461	2.74198	0.308266	8.89486	5.84925e-19	1.07082e-16	2.74198	6.68988
ENSMUSG00000042364	161.444	2.05918	0.23175	8.88532	6.37356e-19	1.14702e-16	2.05918	4.16749
ENSMUSG00000006360	136.226	-1.7753	0.201245	-8.82158	1.12853e-18	1.99712e-16	1.7753	-3.42309
ENSMUSG00000021614	118.825	2.71442	0.308259	8.80567	1.30068e-18	2.26404e-16	2.71442	6.56331
ENSMUSG00000026773	225.802	2.56569	0.292062	8.78473	1.56747e-18	2.68442e-16	2.56569	5.92036
ENSMUSG00000027514	151.877	3.07869	0.351497	8.7588	1.97346e-18	3.32606e-16	3.07869	8.44848
ENSMUSG00000043953	86.8118	4.29593	0.491352	8.74309	2.26812e-18	3.76295e-16	4.29593	19.6429
ENSMUSG00000020400	315.769	2.09727	0.240653	8.7149	2.91009e-18	4.75375e-16	2.09727	4.27898
ENSMUSG00000025408	282.112	4.24349	0.488787	8.68168	3.89959e-18	6.27362e-16	4.24349	18.9417
ENSMUSG00000112023	302.633	2.56115	0.296028	8.65174	5.07203e-18	8.03803e-16	2.56115	5.90179
ENSMUSG00000030107	156.23	3.95078	0.457343	8.63854	5.69357e-18	8.7615e-16	3.95078	15.4633
ENSMUSG00000035356	159.769	3.01581	0.349093	8.639	5.67055e-18	8.7615e-16	3.01581	8.08816
ENSMUSG00000041481	74.4849	4.42602	0.513457	8.62005	6.69241e-18	1.01514e-15	4.42602	21.4964
ENSMUSG00000029581	104.323	3.04584	0.354081	8.60211	7.82632e-18	1.17042e-15	3.04584	8.25829
ENSMUSG00000009418	25.3419	-1.94372	0.226257	-8.59075	8.64021e-18	1.27419e-15	1.94372	-3.84696
ENSMUSG00000027737	224.496	4.63693	0.541108	8.56933	1.04087e-17	1.50828e-15	4.63693	24.8803
ENSMUSG00000037411	231.366	8.94266	1.0437	8.5682	1.05116e-17	1.50828e-15	8.94266	492.049
ENSMUSG00000031825	61.1535	3.87405	0.452363	8.56403	1.0899e-17	1.54301e-15	3.87405	14.6624
ENSMUSG00000031765	329.941	4.33861	0.508816	8.52688	1.50349e-17	2.10053e-15	4.33861	20.2327
ENSMUSG00000020377	14.9209	-5.11621	0.603739	-8.4742	2.36703e-17	3.26404e-15	5.11621	-34.6842
ENSMUSG00000030474	165.646	3.04941	0.360256	8.46458	2.57087e-17	3.49968e-15	3.04941	8.27874
ENSMUSG00000029379	120.572	9.10239	1.07634	8.45677	2.74896e-17	3.69474e-15	9.10239	549.657
ENSMUSG00000045763	114.544	3.64644	0.432201	8.43691	3.25844e-17	4.32476e-15	3.64644	12.5224
ENSMUSG00000079597	340.447	2.89505	0.343949	8.41708	3.85971e-17	5.05955e-15	2.89505	7.4387
ENSMUSG00000037820	360.831	3.2456	0.386213	8.40366	4.32762e-17	5.60373e-15	3.2456	9.48472
ENSMUSG00000023913	461.584	2.29699	0.274198	8.37712	5.42366e-17	6.93837e-15	2.29699	4.91431
ENSMUSG00000010797	8.34341	-5.23455	0.63003	-8.30841	9.69918e-17	1.21527e-14	5.23455	-37.6492
ENSMUSG00000026825	7.1122	-3.13476	0.377316	-8.30805	9.72855e-17	1.21527e-14	3.13476	-8.78329
ENSMUSG00000038067	86.9975	9.03063	1.08775	8.30209	1.02293e-16	1.26296e-14	9.03063	522.986
ENSMUSG00000022906	117.763	1.98886	0.239882	8.29096	1.12339e-16	1.37105e-14	1.98886	3.96922
ENSMUSG00000009549	70.7799	-1.27872	0.154752	-8.263	1.42056e-16	1.71404e-14	1.27872	-2.42624
ENSMUSG00000092572	15.1921	-4.23438	0.513024	-8.25376	1.53488e-16	1.83117e-14	4.23438	-18.8224
ENSMUSG00000022122	65.9082	-5.58191	0.6764	-8.25238	1.55275e-16	1.8319e-14	5.58191	-47.8986
ENSMUSG00000071561	319.957	2.31415	0.280881	8.23891	1.73788e-16	2.02779e-14	2.31415	4.97311
ENSMUSG00000017309	6.12109	-4.87259	0.593158	-8.21466	2.12773e-16	2.45568e-14	4.87259	-29.2952
ENSMUSG00000020572	135.609	3.12924	0.38258	8.17932	2.85448e-16	3.25902e-14	3.12924	8.74977
ENSMUSG00000031652	217.323	1.83436	0.224358	8.17605	2.93309e-16	3.31315e-14	1.83436	3.56613
ENSMUSG00000025810	24.3674	-1.93427	0.237312	-8.15072	3.61757e-16	4.0433e-14	1.93427	-3.82184
ENSMUSG00000046879	205.113	2.35282	0.289306	8.13262	4.20103e-16	4.64652e-14	2.35282	5.1082
ENSMUSG00000025795	46.5436	-2.04408	0.251763	-8.11909	4.69711e-16	5.14164e-14	2.04408	-4.12412
ENSMUSG00000056071	1515.13	1.74387	0.215198	8.10352	5.33897e-16	5.78461e-14	1.74387	3.34932
ENSMUSG00000035673	339.219	1.32615	0.165041	8.03528	9.33652e-16	1.00137e-13	1.32615	2.50732
ENSMUSG00000026748	62.3086	-2.3739	0.295671	-8.02885	9.83917e-16	1.03438e-13	2.3739	-5.18341
ENSMUSG00000052698	19.8621	-3.18956	0.397221	-8.0297	9.77089e-16	1.03438e-13	3.18956	-9.12335
ENSMUSG00000063234	47.1563	4.56112	0.569351	8.0111	1.1369e-15	1.18349e-13	4.56112	23.6067
ENSMUSG00000052212	122.807	2.47959	0.310197	7.99361	1.31049e-15	1.35095e-13	2.47959	5.57739
ENSMUSG00000016529	70.3092	8.687	1.08746	7.98832	1.36793e-15	1.39661e-13	8.687	412.143
ENSMUSG00000030681	174.332	1.7024	0.213192	7.98529	1.40195e-15	1.41771e-13	1.7024	3.25441
ENSMUSG00000029082	138.344	2.54765	0.320711	7.94374	1.9617e-15	1.96503e-13	2.54765	5.84679
ENSMUSG00000044103	88.6163	4.90178	0.617833	7.93382	2.12505e-15	2.10877e-13	4.90178	29.8939
ENSMUSG00000001029	48.9682	-2.47219	0.31245	-7.91228	2.52724e-15	2.48465e-13	2.47219	-5.54885
ENSMUSG00000057101	89.7455	-1.88904	0.238939	-7.90595	2.65895e-15	2.59016e-13	1.88904	-3.70389
ENSMUSG00000027360	118.844	2.07536	0.262773	7.89795	2.83538e-15	2.73691e-13	2.07536	4.21451
ENSMUSG00000056054	917.803	2.22319	0.281621	7.89424	2.9209e-15	2.79406e-13	2.22319	4.66923
ENSMUSG00000021367	68.4436	8.63487	1.09423	7.89126	2.99158e-15	2.83613e-13	8.63487	397.515
ENSMUSG00000042677	124.87	2.63037	0.333386	7.88987	3.0251e-15	2.84253e-13	2.63037	6.19186
ENSMUSG00000040659	464.616	1.89648	0.240539	7.88429	3.16321e-15	2.94622e-13	1.89648	3.72305
ENSMUSG00000078921	225.175	3.47821	0.446073	7.79741	6.31893e-15	5.8343e-13	3.47821	11.1441
ENSMUSG00000052837	253.854	1.56119	0.200407	7.79005	6.69804e-15	6.13101e-13	1.56119	2.95096
ENSMUSG00000101389	78.6277	4.03979	0.520097	7.76739	8.012e-15	7.27106e-13	4.03979	16.4475
ENSMUSG00000058013	122.108	-1.1098	0.143061	-7.75754	8.65931e-15	7.79191e-13	1.1098	-2.15816
ENSMUSG00000078853	275.172	2.59922	0.335508	7.74709	9.40189e-15	8.38901e-13	2.59922	6.05957
ENSMUSG00000027399	86.4985	7.99025	1.03279	7.73653	1.02167e-14	9.04005e-13	7.99025	254.276
ENSMUSG00000053846	55.9578	7.13532	0.923182	7.72906	1.08347e-14	9.50764e-13	7.13532	140.587
ENSMUSG00000020407	68.9587	6.97355	0.905179	7.70406	1.31814e-14	1.14722e-12	6.97355	125.675
ENSMUSG00000053338	48.3353	3.29484	0.428238	7.69394	1.42669e-14	1.23159e-12	3.29484	9.81398
ENSMUSG00000027327	118.521	-2.77496	0.3613	-7.68049	1.58477e-14	1.35702e-12	2.77496	-6.84459
ENSMUSG00000051439	242.864	3.52072	0.459219	7.66677	1.76378e-14	1.49822e-12	3.52072	11.4774
ENSMUSG00000054855	31.0241	3.37217	0.440473	7.65581	1.92095e-14	1.61878e-12	3.37217	10.3544
ENSMUSG00000033355	83.5534	3.55721	0.465541	7.64103	2.15486e-14	1.78753e-12	3.55721	11.7714
ENSMUSG00000035385	69.2429	6.8637	0.898203	7.64159	2.14559e-14	1.78753e-12	6.8637	116.461
ENSMUSG00000030748	335.181	1.29235	0.169374	7.63013	2.34516e-14	1.91546e-12	1.29235	2.44926
ENSMUSG00000056602	52.441	-1.6511	0.216372	-7.63081	2.33277e-14	1.91546e-12	1.6511	-3.14072
ENSMUSG00000041827	79.7941	3.82918	0.502153	7.62552	2.43044e-14	1.96996e-12	3.82918	14.2134
ENSMUSG00000021831	61.6368	2.47397	0.325586	7.59852	2.9954e-14	2.40948e-12	2.47397	5.55571
ENSMUSG00000020917	370.926	-1.32017	0.174429	-7.56852	3.77512e-14	3.01385e-12	1.32017	-2.49695
ENSMUSG00000015312	86.6036	3.40078	0.449704	7.56226	3.96125e-14	3.1356e-12	3.40078	10.5617
ENSMUSG00000049502	175.602	1.66567	0.220285	7.56143	3.98669e-14	3.1356e-12	1.66567	3.1726
ENSMUSG00000051343	43.3932	-2.20381	0.291545	-7.55906	4.05996e-14	3.16976e-12	2.20381	-4.60693
ENSMUSG00000032294	1308.19	1.4386	0.190662	7.54531	4.51213e-14	3.49706e-12	1.4386	2.71058
ENSMUSG00000033170	12.3392	-2.48178	0.32911	-7.54089	4.66773e-14	3.59144e-12	2.48178	-5.58586
ENSMUSG00000063193	25.9472	-3.07617	0.409107	-7.51923	5.50999e-14	4.209e-12	3.07617	-8.43371
ENSMUSG00000002983	77.69	1.60725	0.214486	7.49352	6.70513e-14	5.08536e-12	1.60725	3.04671
ENSMUSG00000048234	138.273	2.27083	0.304222	7.46437	8.36965e-14	6.30277e-12	2.27083	4.826
ENSMUSG00000021701	139.827	4.00578	0.537259	7.45596	8.92179e-14	6.62458e-12	4.00578	16.0642
ENSMUSG00000069874	76.6694	2.32896	0.312352	7.45622	8.90397e-14	6.62458e-12	2.32896	5.02444
ENSMUSG00000023067	107.651	2.43863	0.327736	7.44082	1.00058e-13	7.37792e-12	2.43863	5.42126
ENSMUSG00000078763	120.415	1.95614	0.263621	7.42027	1.16878e-13	8.5587e-12	1.95614	3.88022
ENSMUSG00000078920	96.4528	2.19575	0.297882	7.37122	1.69072e-13	1.22959e-11	2.19575	4.58129
ENSMUSG00000029084	147.697	2.60568	0.354138	7.3578	1.86961e-13	1.35045e-11	2.60568	6.08677
ENSMUSG00000044350	69.7188	2.69674	0.366635	7.35539	1.90366e-13	1.35658e-11	2.69674	6.48337
ENSMUSG00000059657	238.909	2.2347	0.303805	7.3557	1.89933e-13	1.35658e-11	2.2347	4.70665
ENSMUSG00000060802	1045.47	1.34574	0.18361	7.32935	2.31264e-13	1.63704e-11	1.34574	2.54161
ENSMUSG00000022534	44.1713	2.81452	0.38414	7.32681	2.35697e-13	1.65612e-11	2.81452	7.03487
ENSMUSG00000026896	116.495	2.64023	0.360391	7.32603	2.37078e-13	1.65612e-11	2.64023	6.23431
ENSMUSG00000024360	164.517	0.914754	0.124992	7.31847	2.50805e-13	1.74055e-11	0.914754	1.88525
ENSMUSG00000035949	126.837	-1.53579	0.210405	-7.2992	2.89474e-13	1.99587e-11	1.53579	-2.89947
ENSMUSG00000064246	168.085	3.29543	0.453158	7.27216	3.53784e-13	2.42354e-11	3.29543	9.81803
ENSMUSG00000036053	64.9786	3.08104	0.423805	7.26994	3.59651e-13	2.44793e-11	3.08104	8.46222
ENSMUSG00000079419	145.004	2.63957	0.364123	7.2491	4.19551e-13	2.83745e-11	2.63957	6.23144
ENSMUSG00000026170	10.142	-2.79105	0.385845	-7.23361	4.70334e-13	3.16077e-11	2.79105	-6.92132
ENSMUSG00000034271	53.9052	2.94203	0.407079	7.22717	4.93152e-13	3.29327e-11	2.94203	7.68491
ENSMUSG00000029304	69.2142	6.41333	0.888737	7.21623	5.34491e-13	3.54701e-11	6.41333	85.2322
ENSMUSG00000019929	74.82	4.11164	0.570064	7.21258	5.48998e-13	3.62066e-11	4.11164	17.2872
ENSMUSG00000043421	30.9661	3.66677	0.510817	7.17823	7.0618e-13	4.62853e-11	3.66677	12.7001
ENSMUSG00000005054	114.214	2.77327	0.386577	7.17393	7.28734e-13	4.74705e-11	2.77327	6.83658
ENSMUSG00000018920	30.7411	3.4202	0.478166	7.15275	8.50542e-13	5.50674e-11	3.4202	10.7049
ENSMUSG00000073490	80.5281	2.27129	0.318131	7.13947	9.36938e-13	6.02934e-11	2.27129	4.82754
ENSMUSG00000033538	36.7395	2.48183	0.347762	7.13659	9.56725e-13	6.11958e-11	2.48183	5.58607
ENSMUSG00000002699	325.323	1.15441	0.162762	7.09264	1.31577e-12	8.36578e-11	1.15441	2.22593
ENSMUSG00000048142	11.4702	-3.1422	0.443677	-7.08218	1.41908e-12	8.96895e-11	3.1422	-8.82869
ENSMUSG00000030069	67.5796	6.28955	0.888587	7.07814	1.46098e-12	9.1791e-11	6.28955	78.2244
ENSMUSG00000047945	165.823	1.96868	0.27847	7.06961	1.55365e-12	9.70393e-11	1.96868	3.91409
ENSMUSG00000040483	76.4937	2.94464	0.418713	7.03261	2.02712e-12	1.25871e-10	2.94464	7.69884
ENSMUSG00000025351	90.5939	3.20454	0.455812	7.0304	2.05944e-12	1.27135e-10	3.20454	9.21856
ENSMUSG00000034422	231.591	1.83915	0.26177	7.02583	2.12794e-12	1.30604e-10	1.83915	3.578
ENSMUSG00000028497	45.5216	-2.24475	0.320085	-7.01298	2.33295e-12	1.42364e-10	2.24475	-4.73955
ENSMUSG00000069662	216.208	1.48616	0.212358	6.99839	2.58921e-12	1.57099e-10	1.48616	2.80143
ENSMUSG00000027995	96.635	2.2882	0.328358	6.96861	3.20081e-12	1.93103e-10	2.2882	4.88445
ENSMUSG00000054203	30.3206	4.20204	0.604762	6.94826	3.69828e-12	2.21855e-10	4.20204	18.4052
ENSMUSG00000079481	41.799	-2.01464	0.290145	-6.94354	3.82388e-12	2.28101e-10	2.01464	-4.04079
ENSMUSG00000002103	129.919	2.11709	0.305899	6.92088	4.48861e-12	2.66257e-10	2.11709	4.33817
ENSMUSG00000018171	178.91	1.43122	0.207055	6.91227	4.76973e-12	2.81361e-10	1.43122	2.69675
ENSMUSG00000004359	33.029	4.84988	0.702419	6.90454	5.03678e-12	2.95472e-10	4.84988	28.8376
ENSMUSG00000020644	176.52	2.04867	0.29716	6.89415	5.41868e-12	3.1515e-10	2.04867	4.13723
ENSMUSG00000033857	22.6209	-1.9095	0.276987	-6.89381	5.43158e-12	3.1515e-10	1.9095	-3.75678
ENSMUSG00000047798	248.82	2.05248	0.297984	6.88791	5.66184e-12	3.26725e-10	2.05248	4.14819
ENSMUSG00000021281	231.191	1.73201	0.251732	6.88039	5.96903e-12	3.4259e-10	1.73201	3.32191
ENSMUSG00000021322	70.7525	2.84359	0.413623	6.87483	6.20617e-12	3.54285e-10	2.84359	7.17804
ENSMUSG00000005373	20.6928	-4.68867	0.683098	-6.86384	6.7033e-12	3.80619e-10	4.68867	-25.7888
ENSMUSG00000035373	27.9185	7.22262	1.05446	6.84961	7.40531e-12	4.18242e-10	7.22262	149.356
ENSMUSG00000082292	33.1079	4.77232	0.697101	6.84594	7.59727e-12	4.26814e-10	4.77232	27.3281
ENSMUSG00000031504	39.232	4.06792	0.594435	6.84335	7.73637e-12	4.32341e-10	4.06792	16.7713
ENSMUSG00000028581	968.808	-0.985681	0.144061	-6.84209	7.8046e-12	4.33871e-10	0.985681	-1.98025
ENSMUSG00000033213	30.9008	6.69543	0.978919	6.83961	7.94072e-12	4.39138e-10	6.69543	103.64
ENSMUSG00000027832	43.32	7.87049	1.15194	6.83235	8.35322e-12	4.59557e-10	7.87049	234.021
ENSMUSG00000025491	68.8523	1.73502	0.254158	6.82654	8.69889e-12	4.76107e-10	1.73502	3.32884
ENSMUSG00000052609	54.374	-1.42779	0.209472	-6.81613	9.35232e-12	5.09246e-10	1.42779	-2.69035
ENSMUSG00000023349	38.223	3.07828	0.452339	6.80524	1.0088e-11	5.465e-10	3.07828	8.44606
ENSMUSG00000015437	46.332	3.39477	0.502063	6.76164	1.36437e-11	7.35374e-10	3.39477	10.5179
ENSMUSG00000025161	185.563	1.90801	0.282685	6.7496	1.48252e-11	7.95019e-10	1.90801	3.75291
ENSMUSG00000006014	442.717	-2.91529	0.432157	-6.7459	1.52076e-11	8.11431e-10	2.91529	-7.5438
ENSMUSG00000021947	17.3831	-1.94702	0.288714	-6.74375	1.54345e-11	8.19417e-10	1.94702	-3.85576
ENSMUSG00000034266	46.4699	2.22412	0.329983	6.74009	1.58289e-11	8.36176e-10	2.22412	4.67225
ENSMUSG00000004947	88.4327	1.9517	0.289626	6.7387	1.59812e-11	8.40041e-10	1.9517	3.8683
ENSMUSG00000025330	92.7169	-2.43471	0.361945	-6.72673	1.7352e-11	9.07606e-10	2.43471	-5.40654
ENSMUSG00000024011	33.5153	-2.41416	0.359473	-6.71582	1.87012e-11	9.73379e-10	2.41416	-5.33008
ENSMUSG00000044017	40.2449	5.20662	0.776771	6.70289	2.04332e-11	1.05834e-09	5.20662	36.9273
ENSMUSG00000001270	47.8466	-1.33348	0.199079	-6.69827	2.10906e-11	1.08709e-09	1.33348	-2.5201
ENSMUSG00000051748	56.0357	3.11776	0.465672	6.69519	2.15392e-11	1.10485e-09	3.11776	8.68039
ENSMUSG00000027073	123.977	2.2092	0.330511	6.68418	2.32219e-11	1.18543e-09	2.2092	4.62418
ENSMUSG00000020315	237.872	-0.971535	0.145612	-6.67206	2.52234e-11	1.28144e-09	0.971535	-1.96093
ENSMUSG00000015854	67.2232	-3.20945	0.481917	-6.65976	2.74266e-11	1.38017e-09	3.20945	-9.24998
ENSMUSG00000058793	172.699	-0.721572	0.108348	-6.65979	2.74211e-11	1.38017e-09	0.721572	-1.64898
ENSMUSG00000026390	548.562	3.62825	0.545243	6.65438	2.8449e-11	1.42487e-09	3.62825	12.3655
ENSMUSG00000029661	317.253	3.48621	0.524665	6.64464	3.03953e-11	1.51483e-09	3.48621	11.2061
ENSMUSG00000105504	80.7797	3.56964	0.537274	6.64399	3.05305e-11	1.51483e-09	3.56964	11.8732
ENSMUSG00000000555	121.571	2.18553	0.329197	6.63899	3.15842e-11	1.55982e-09	2.18553	4.54895
ENSMUSG00000028893	79.4736	2.06928	0.312521	6.62127	3.56114e-11	1.7425e-09	2.06928	4.19678
ENSMUSG00000038886	96.1787	-0.996562	0.150498	-6.62175	3.5496e-11	1.7425e-09	0.996562	-1.99524
ENSMUSG00000030872	65.3496	-1.71466	0.259292	-6.61285	3.76993e-11	1.8362e-09	1.71466	-3.28219
ENSMUSG00000056749	59.9084	1.79496	0.27168	6.6069	3.92452e-11	1.90277e-09	1.79496	3.47007
ENSMUSG00000029231	28.5705	7.33095	1.11014	6.60364	4.01192e-11	1.9363e-09	7.33095	161.004
ENSMUSG00000046718	90.2098	1.88465	0.28595	6.59082	4.37394e-11	2.10147e-09	1.88465	3.69263
ENSMUSG00000043243	66.0643	-2.28968	0.3478	-6.58334	4.60001e-11	2.20013e-09	2.28968	-4.88949
ENSMUSG00000014846	21.3962	-2.82998	0.432056	-6.55002	5.75278e-11	2.73915e-09	2.82998	-7.11063
ENSMUSG00000028649	428.436	-1.15913	0.177106	-6.54482	5.95672e-11	2.82359e-09	1.15913	-2.23322
ENSMUSG00000000318	10.1448	-3.41724	0.522633	-6.53852	6.21313e-11	2.93205e-09	3.41724	-10.683
ENSMUSG00000032691	85.3895	2.63022	0.402345	6.53723	6.26686e-11	2.94431e-09	2.63022	6.19122
ENSMUSG00000001131	30.1929	6.68851	1.02415	6.53077	6.54335e-11	3.06067e-09	6.68851	103.144
ENSMUSG00000005057	39.7357	2.94497	0.45127	6.52596	6.75664e-11	3.14658e-09	2.94497	7.70062
ENSMUSG00000062070	137.642	1.74845	0.268277	6.51731	7.15778e-11	3.3111e-09	1.74845	3.35997
ENSMUSG00000095041	75.8773	-1.34181	0.205893	-6.51701	7.17227e-11	3.3111e-09	1.34181	-2.53469
ENSMUSG00000004814	12.8524	-2.62729	0.403387	-6.51308	7.36254e-11	3.38422e-09	2.62729	-6.17866
ENSMUSG00000024953	445.347	1.79711	0.27628	6.50467	7.78651e-11	3.56367e-09	1.79711	3.47523
ENSMUSG00000044786	259.762	1.28641	0.197918	6.49973	8.04627e-11	3.65887e-09	1.28641	2.4392
ENSMUSG00000075602	46.0961	2.51983	0.387701	6.49941	8.06343e-11	3.65887e-09	2.51983	5.73514
ENSMUSG00000030022	52.5314	5.29646	0.815575	6.49414	8.3507e-11	3.77309e-09	5.29646	39.3002
ENSMUSG00000042265	55.3234	2.13552	0.329475	6.48159	9.07614e-11	4.08349e-09	2.13552	4.39397
ENSMUSG00000074896	29.7718	4.05971	0.628004	6.46446	1.01662e-10	4.55462e-09	4.05971	16.6761
ENSMUSG00000030695	765.941	1.22473	0.189606	6.45937	1.05143e-10	4.69078e-09	1.22473	2.33712
ENSMUSG00000040328	26.3185	4.08598	0.632656	6.45847	1.0577e-10	4.69903e-09	4.08598	16.9826
ENSMUSG00000026875	49.5353	2.42755	0.376246	6.45205	1.10348e-10	4.88197e-09	2.42755	5.37981
ENSMUSG00000024529	33.1259	5.58106	0.865938	6.4451	1.15521e-10	5.08964e-09	5.58106	47.8705
ENSMUSG00000066363	30.4796	5.12277	0.794954	6.44411	1.16284e-10	5.10207e-09	5.12277	34.8423
ENSMUSG00000042514	9.59403	-3.51357	0.546119	-6.43371	1.24528e-10	5.44133e-09	3.51357	-11.4206
ENSMUSG00000073489	100.09	2.16942	0.337556	6.42684	1.30286e-10	5.66956e-09	2.16942	4.49842
ENSMUSG00000106609	23.3563	3.34753	0.522243	6.4099	1.45613e-10	6.31069e-09	3.34753	10.179
ENSMUSG00000002980	10.4134	-2.52107	0.394135	-6.39647	1.59008e-10	6.8354e-09	2.52107	-5.74009
ENSMUSG00000026104	126.264	1.79648	0.280847	6.39665	1.5882e-10	6.8354e-09	1.79648	3.47372
ENSMUSG00000047044	14.2171	-1.69312	0.264985	-6.38949	1.66438e-10	7.12597e-09	1.69312	-3.23356
ENSMUSG00000041538	46.5395	-2.22136	0.348603	-6.37218	1.86363e-10	7.947e-09	2.22136	-4.66332
ENSMUSG00000029915	25.6795	2.55109	0.400475	6.37016	1.88828e-10	8.0199e-09	2.55109	5.86078
ENSMUSG00000040711	57.9675	2.00707	0.315838	6.35475	2.08765e-10	8.83133e-09	2.00707	4.01965
ENSMUSG00000024190	261.02	2.93168	0.461443	6.35327	2.10782e-10	8.84619e-09	2.93168	7.62996
ENSMUSG00000050627	61.7188	-1.34708	0.212023	-6.35347	2.1051e-10	8.84619e-09	1.34708	-2.54397
ENSMUSG00000031960	338.416	1.83401	0.288703	6.35257	2.11746e-10	8.85164e-09	1.83401	3.56526
ENSMUSG00000002325	136.855	1.34578	0.212621	6.32948	2.45982e-10	1.02425e-08	1.34578	2.54167
ENSMUSG00000018899	209.692	1.99695	0.315537	6.32873	2.47195e-10	1.02528e-08	1.99695	3.99155
ENSMUSG00000001348	169.359	1.54136	0.24427	6.31005	2.78937e-10	1.15243e-08	1.54136	2.91069
ENSMUSG00000026389	14.059	-2.59684	0.412509	-6.29523	3.06937e-10	1.2632e-08	2.59684	-6.04961
ENSMUSG00000024789	200.995	1.13942	0.181186	6.28869	3.20155e-10	1.31251e-08	1.13942	2.20292
ENSMUSG00000031444	593.332	2.88548	0.459267	6.28281	3.32511e-10	1.35792e-08	2.88548	7.38954
ENSMUSG00000039196	194.98	8.66504	1.38057	6.27642	3.46467e-10	1.4095e-08	8.66504	405.917
ENSMUSG00000039395	35.969	3.55361	0.568031	6.25602	3.9493e-10	1.60052e-08	3.55361	11.742
ENSMUSG00000038235	44.6659	2.18212	0.349046	6.25166	4.06107e-10	1.63956e-08	2.18212	4.53819
ENSMUSG00000033940	108.296	-0.7784	0.124753	-6.23953	4.38898e-10	1.76523e-08	0.7784	-1.71523
ENSMUSG00000061175	158.101	2.63751	0.423823	6.22314	4.87308e-10	1.95254e-08	2.63751	6.22257
ENSMUSG00000038507	67.1047	2.13601	0.343967	6.20992	5.30123e-10	2.11611e-08	2.13601	4.39544
ENSMUSG00000002007	28.0959	-2.76418	0.445555	-6.20391	5.50757e-10	2.18207e-08	2.76418	-6.79364
ENSMUSG00000024308	437.049	1.41136	0.227482	6.20427	5.49499e-10	2.18207e-08	1.41136	2.65988
ENSMUSG00000032786	105.999	1.96643	0.317455	6.19435	5.85265e-10	2.31016e-08	1.96643	3.90799
ENSMUSG00000034855	40.4711	5.39485	0.872085	6.18615	6.16518e-10	2.42451e-08	5.39485	42.0738
ENSMUSG00000063268	97.8127	1.51505	0.245097	6.18142	6.35295e-10	2.48914e-08	1.51505	2.85808
ENSMUSG00000029802	127.554	2.40764	0.389534	6.18083	6.37664e-10	2.48923e-08	2.40764	5.30606
ENSMUSG00000026193	4713.4	-2.38506	0.386343	-6.17343	6.68246e-10	2.59166e-08	2.38506	-5.22366
ENSMUSG00000026821	95.9767	2.51934	0.408102	6.1733	6.68785e-10	2.59166e-08	2.51934	5.73319
ENSMUSG00000020422	86.9607	1.70645	0.277072	6.15886	7.32724e-10	2.82911e-08	1.70645	3.26356
ENSMUSG00000038650	219.314	1.56114	0.253756	6.15213	7.645e-10	2.94111e-08	1.56114	2.95087
ENSMUSG00000066026	38.6181	-1.67596	0.272733	-6.14506	7.9932e-10	3.06396e-08	1.67596	-3.19532
ENSMUSG00000070327	538.017	1.52605	0.248366	6.14434	8.02976e-10	3.0669e-08	1.52605	2.87996
ENSMUSG00000018927	246.705	-1.85398	0.30185	-6.14205	8.14632e-10	3.10027e-08	1.85398	-3.61495
ENSMUSG00000021109	139.096	1.57073	0.25583	6.13972	8.26658e-10	3.13481e-08	1.57073	2.97054
ENSMUSG00000056427	41.2008	5.39614	0.879421	6.13601	8.46211e-10	3.19753e-08	5.39614	42.1113
ENSMUSG00000085148	32.9329	2.56866	0.419587	6.12187	9.2482e-10	3.48218e-08	2.56866	5.93257
ENSMUSG00000038578	26.7093	-1.39333	0.227807	-6.11628	9.57846e-10	3.59378e-08	1.39333	-2.62684
ENSMUSG00000052336	29.9277	-2.96665	0.485191	-6.1144	9.69239e-10	3.62372e-08	2.96665	-7.8172
ENSMUSG00000035004	158.239	1.63732	0.268129	6.10645	1.01873e-09	3.79538e-08	1.63732	3.11086
ENSMUSG00000023456	301.274	1.67417	0.274923	6.08961	1.13186e-09	4.20215e-08	1.67417	3.19136
ENSMUSG00000018819	427.48	-1.46634	0.241052	-6.08307	1.17901e-09	4.36193e-08	1.46634	-2.7632
ENSMUSG00000019916	58.5336	1.51019	0.248303	6.08203	1.18674e-09	4.37528e-08	1.51019	2.84847
ENSMUSG00000020185	7.18837	-1.88866	0.311529	-6.06255	1.33979e-09	4.9055e-08	1.88866	-3.7029
ENSMUSG00000066800	259.481	-2.15579	0.355566	-6.06298	1.33621e-09	4.9055e-08	2.15579	-4.45613
ENSMUSG00000020057	46.1405	2.1015	0.34737	6.04973	1.45086e-09	5.2939e-08	2.1015	4.29154
ENSMUSG00000039934	61.6154	1.76026	0.291428	6.0401	1.54022e-09	5.6007e-08	1.76026	3.38758
ENSMUSG00000017009	215.713	2.27109	0.376627	6.03008	1.63879e-09	5.93879e-08	2.27109	4.82688
ENSMUSG00000025492	723.661	1.72197	0.28571	6.02696	1.67072e-09	6.03393e-08	1.72197	3.29886
ENSMUSG00000054072	49.8816	4.06131	0.673942	6.02619	1.67865e-09	6.04202e-08	4.06131	16.6946
ENSMUSG00000001870	61.0482	-2.69788	0.447774	-6.0251	1.69009e-09	6.06264e-08	2.69788	-6.48848
ENSMUSG00000027540	490.738	1.17478	0.195055	6.02282	1.71406e-09	6.1279e-08	1.17478	2.25759
ENSMUSG00000020363	22.4861	5.19489	0.863774	6.01418	1.80799e-09	6.44204e-08	5.19489	36.6284
ENSMUSG00000025743	360.425	-2.1032	0.349956	-6.00989	1.85645e-09	6.59256e-08	2.1032	-4.2966
ENSMUSG00000021728	145.629	1.05352	0.175329	6.00882	1.86877e-09	6.61419e-08	1.05352	2.07559
ENSMUSG00000017466	98.1354	-1.62864	0.271237	-6.00449	1.91931e-09	6.77051e-08	1.62864	-3.09221
ENSMUSG00000021196	121.019	1.01231	0.168849	5.99536	2.03036e-09	7.13852e-08	1.01231	2.01714
ENSMUSG00000023088	98.7159	1.94643	0.324809	5.99255	2.06579e-09	7.23912e-08	1.94643	3.8542
ENSMUSG00000072620	433.667	1.4794	0.247482	5.9778	2.26166e-09	7.89943e-08	1.4794	2.78833
ENSMUSG00000031565	123.913	-2.22135	0.37228	-5.96689	2.41815e-09	8.41834e-08	2.22135	-4.6633
ENSMUSG00000016528	354.87	1.32126	0.221537	5.96406	2.46042e-09	8.53751e-08	1.32126	2.49885
ENSMUSG00000024912	10.571	6.01274	1.0083	5.96326	2.47257e-09	8.5517e-08	6.01274	64.5678
ENSMUSG00000066152	78.3757	2.08389	0.349672	5.95955	2.52936e-09	8.71973e-08	2.08389	4.23949
ENSMUSG00000042700	129.703	1.04611	0.175659	5.95532	2.59558e-09	8.91904e-08	1.04611	2.06495
ENSMUSG00000074151	138.742	1.96089	0.330126	5.93981	2.85354e-09	9.74241e-08	1.96089	3.89301
ENSMUSG00000079197	239.929	1.16956	0.196889	5.94021	2.84661e-09	9.74241e-08	1.16956	2.24944
ENSMUSG00000028932	108.391	0.85113	0.143409	5.93498	2.9388e-09	1.00013e-07	0.85113	1.80391
ENSMUSG00000045092	59.4676	-1.44904	0.244351	-5.93014	3.0267e-09	1.02676e-07	1.44904	-2.73025
ENSMUSG00000033508	102.368	1.89221	0.319121	5.92943	3.03983e-09	1.02793e-07	1.89221	3.71203
ENSMUSG00000022816	43.5074	2.95789	0.498938	5.92838	3.05939e-09	1.02799e-07	2.95789	7.76988
ENSMUSG00000038860	11.1544	-3.6524	0.616085	-5.92841	3.05886e-09	1.02799e-07	3.6524	-12.5743
ENSMUSG00000073678	10.991	-2.07273	0.349863	-5.92439	3.1346e-09	1.04994e-07	2.07273	-4.20681
ENSMUSG00000026615	283.643	1.44761	0.24442	5.92265	3.16793e-09	1.05777e-07	1.44761	2.72756
ENSMUSG00000026131	63.7147	2.37024	0.401055	5.91001	3.42084e-09	1.13863e-07	2.37024	5.17026
ENSMUSG00000031453	252.161	-0.980504	0.16601	-5.9063	3.49879e-09	1.16094e-07	0.980504	-1.97315
ENSMUSG00000042726	426.792	1.92219	0.325515	5.90505	3.52532e-09	1.1661e-07	1.92219	3.78997
ENSMUSG00000062380	41.7779	2.96392	0.501992	5.90431	3.54125e-09	1.16773e-07	2.96392	7.80239
ENSMUSG00000035448	5.24225	-3.05913	0.519559	-5.88794	3.91037e-09	1.28546e-07	3.05913	-8.3347
ENSMUSG00000036918	111.459	-1.06077	0.180336	-5.88221	4.04814e-09	1.32664e-07	1.06077	-2.08605
ENSMUSG00000027204	40.5025	3.73147	0.634654	5.87953	4.11425e-09	1.34416e-07	3.73147	13.2826
ENSMUSG00000005125	65.7085	1.90621	0.324393	5.87622	4.19728e-09	1.36584e-07	1.90621	3.74822
ENSMUSG00000113701	10.1338	5.73119	0.975378	5.87587	4.20633e-09	1.36584e-07	5.73119	53.1203
ENSMUSG00000025473	197.674	1.77705	0.302883	5.8671	4.43483e-09	1.43564e-07	1.77705	3.42724
ENSMUSG00000032285	307.65	-2.69937	0.4603	-5.86437	4.50852e-09	1.45506e-07	2.69937	-6.49518
ENSMUSG00000058818	383.161	1.50523	0.256825	5.86089	4.6038e-09	1.48131e-07	1.50523	2.83869
ENSMUSG00000112148	134.224	1.72534	0.294478	5.85896	4.65776e-09	1.49414e-07	1.72534	3.30657
ENSMUSG00000068566	131.039	-1.33358	0.228027	-5.84835	4.96476e-09	1.58783e-07	1.33358	-2.52027
ENSMUSG00000045636	58.7479	-1.75662	0.300558	-5.84453	5.08004e-09	1.61982e-07	1.75662	-3.37906
ENSMUSG00000026031	137.242	1.31338	0.224949	5.83859	5.26436e-09	1.67356e-07	1.31338	2.48524
ENSMUSG00000028068	14.9074	-1.55425	0.266348	-5.83541	5.36575e-09	1.7007e-07	1.55425	-2.93681
ENSMUSG00000042622	15.6545	3.9854	0.683969	5.82687	5.64778e-09	1.78477e-07	3.9854	15.8389
ENSMUSG00000028680	36.2331	2.69208	0.462562	5.81993	5.8872e-09	1.84942e-07	2.69208	6.46245
ENSMUSG00000034640	46.951	1.86394	0.320263	5.82002	5.88402e-09	1.84942e-07	1.86394	3.64
ENSMUSG00000004328	26.0916	4.75458	0.819901	5.79896	6.67258e-09	2.08381e-07	4.75458	26.9942
ENSMUSG00000032690	68.56	2.04201	0.35212	5.79919	6.66367e-09	2.08381e-07	2.04201	4.1182
ENSMUSG00000003865	45.3915	1.79889	0.310243	5.79833	6.69781e-09	2.08555e-07	1.79889	3.47952
ENSMUSG00000026447	47.6207	-2.02865	0.349937	-5.79719	6.74365e-09	2.09369e-07	2.02865	-4.08023
ENSMUSG00000040253	153.891	1.74367	0.300831	5.79619	6.78381e-09	2.10001e-07	1.74367	3.34887
ENSMUSG00000001627	43.1458	1.56935	0.271025	5.79043	7.02074e-09	2.16704e-07	1.56935	2.96772
ENSMUSG00000022594	32.9155	-1.81858	0.314296	-5.78623	7.19857e-09	2.21549e-07	1.81858	-3.52735
ENSMUSG00000020901	201.445	0.961006	0.166184	5.78276	7.3483e-09	2.25504e-07	0.961006	1.94667
ENSMUSG00000036887	186.192	-2.1783	0.376944	-5.77883	7.52201e-09	2.30169e-07	2.1783	-4.52618
ENSMUSG00000035352	9.92902	5.92537	1.02575	5.77661	7.62208e-09	2.32561e-07	5.92537	60.7735
ENSMUSG00000047250	104.788	-2.16903	0.376206	-5.76554	8.13988e-09	2.47648e-07	2.16903	-4.4972
ENSMUSG00000043168	12.3511	-2.99826	0.520908	-5.75583	8.62146e-09	2.6155e-07	2.99826	-7.99036
ENSMUSG00000029490	36.8029	2.34954	0.408998	5.74464	9.21172e-09	2.77869e-07	2.34954	5.09663
ENSMUSG00000049401	282.87	1.68423	0.293161	5.74507	9.18824e-09	2.77869e-07	1.68423	3.2137
ENSMUSG00000026360	40.4162	-1.5823	0.275579	-5.74173	9.3715e-09	2.81888e-07	1.5823	-2.99447
ENSMUSG00000023078	27.9459	5.50428	0.958873	5.74036	9.4477e-09	2.83377e-07	5.50428	45.3892
ENSMUSG00000020893	148.413	1.65126	0.287701	5.73949	9.49625e-09	2.84032e-07	1.65126	3.14107
ENSMUSG00000032487	23.3241	4.60929	0.803222	5.73849	9.55232e-09	2.84906e-07	4.60929	24.4081
ENSMUSG00000026074	289.335	0.70992	0.123919	5.72889	1.01087e-08	2.99816e-07	0.70992	1.63571
ENSMUSG00000030921	103.246	1.44614	0.252419	5.72913	1.0095e-08	2.99816e-07	1.44614	2.72478
ENSMUSG00000027381	86.1678	1.47067	0.256768	5.72763	1.01846e-08	3.01227e-07	1.47067	2.77151
ENSMUSG00000070427	25.2659	2.9449	0.51501	5.71815	1.0769e-08	3.17624e-07	2.9449	7.70024
ENSMUSG00000015947	84.7852	2.22675	0.389638	5.71491	1.09765e-08	3.21957e-07	2.22675	4.68077
ENSMUSG00000040061	80.0591	-0.883672	0.154623	-5.71499	1.09708e-08	3.21957e-07	0.883672	-1.84507
ENSMUSG00000037260	68.0926	-1.6691	0.292195	-5.71227	1.11479e-08	3.26083e-07	1.6691	-3.18015
ENSMUSG00000034226	10.0659	5.70055	0.999681	5.70237	1.18155e-08	3.44662e-07	5.70055	52.004
ENSMUSG00000026781	59.6807	-1.1961	0.209823	-5.70052	1.1944e-08	3.47456e-07	1.1961	-2.2912
ENSMUSG00000011752	58.5808	1.62618	0.285611	5.6937	1.24313e-08	3.60643e-07	1.62618	3.08695
ENSMUSG00000025355	50.3173	2.10824	0.370521	5.68994	1.27081e-08	3.67668e-07	2.10824	4.31165
ENSMUSG00000017830	53.2846	1.81123	0.318353	5.68939	1.27493e-08	3.6786e-07	1.81123	3.50942
ENSMUSG00000053436	142.525	-0.708701	0.124633	-5.68632	1.29806e-08	3.73516e-07	0.708701	-1.63433
ENSMUSG00000084786	143.621	-1.20813	0.21249	-5.6856	1.30352e-08	3.74074e-07	1.20813	-2.31038
ENSMUSG00000029752	303.626	2.65282	0.466916	5.68159	1.33451e-08	3.81937e-07	2.65282	6.28896
ENSMUSG00000090523	421.564	2.36855	0.41772	5.6702	1.42631e-08	4.07111e-07	2.36855	5.16423
ENSMUSG00000035513	68.0402	2.65723	0.468789	5.66828	1.44236e-08	4.09563e-07	2.65723	6.30821
ENSMUSG00000038774	135.533	2.07537	0.366139	5.66825	1.44261e-08	4.09563e-07	2.07537	4.21451
ENSMUSG00000029371	19.8776	5.91196	1.04332	5.66647	1.45766e-08	4.11771e-07	5.91196	60.2111
ENSMUSG00000050953	21.325	4.65196	0.820971	5.66642	1.45815e-08	4.11771e-07	4.65196	25.1409
ENSMUSG00000001383	136.355	-1.48051	0.261459	-5.6625	1.4918e-08	4.19046e-07	1.48051	-2.79048
ENSMUSG00000030530	405.045	1.80321	0.318444	5.66257	1.49122e-08	4.19046e-07	1.80321	3.48996
ENSMUSG00000024644	242.095	1.59306	0.281837	5.6524	1.58227e-08	4.43287e-07	1.59306	3.01688
ENSMUSG00000060591	129.656	1.6835	0.298162	5.64625	1.63989e-08	4.58221e-07	1.6835	3.21206
ENSMUSG00000030162	27.333	3.5761	0.633418	5.64572	1.64491e-08	4.58415e-07	3.5761	11.9265
ENSMUSG00000021190	304.872	1.13519	0.201105	5.64476	1.65415e-08	4.59784e-07	1.13519	2.19648
ENSMUSG00000057465	381.018	8.9932	1.59338	5.64409	1.66057e-08	4.60364e-07	8.9932	509.592
ENSMUSG00000020250	152.553	1.66973	0.296135	5.6384	1.71639e-08	4.74598e-07	1.66973	3.18154
ENSMUSG00000012428	99.9917	4.39476	0.77992	5.63489	1.75168e-08	4.83099e-07	4.39476	21.0356
ENSMUSG00000063011	28.0983	3.15058	0.559355	5.63252	1.77591e-08	4.88512e-07	3.15058	8.88014
ENSMUSG00000032578	45.8003	1.63695	0.291233	5.62078	1.90094e-08	5.21066e-07	1.63695	3.11009
ENSMUSG00000044229	15.4791	-2.10396	0.374337	-5.6205	1.90406e-08	5.21066e-07	2.10396	-4.29888
ENSMUSG00000020108	106.438	2.02138	0.360353	5.60943	2.02997e-08	5.54093e-07	2.02138	4.05971
ENSMUSG00000011179	836.71	-1.83099	0.326619	-5.60589	2.07182e-08	5.64065e-07	1.83099	-3.55782
ENSMUSG00000031167	417.129	0.799283	0.142658	5.60281	2.10907e-08	5.72741e-07	0.799283	1.74024
ENSMUSG00000040528	36.5869	1.75312	0.312996	5.60108	2.13024e-08	5.77012e-07	1.75312	3.37086
ENSMUSG00000015968	36.0038	2.2306	0.399231	5.58725	2.30696e-08	6.23291e-07	2.2306	4.69329
ENSMUSG00000026667	124.508	-0.792254	0.14185	-5.58517	2.33467e-08	6.29175e-07	0.792254	-1.73178
ENSMUSG00000074115	428.413	7.47578	1.3399	5.57937	2.41386e-08	6.48871e-07	7.47578	178.006
ENSMUSG00000037933	84.1304	-0.828585	0.148643	-5.57432	2.48501e-08	6.6463e-07	0.828585	-1.77594
ENSMUSG00000058755	28.5035	2.01539	0.361535	5.57453	2.48198e-08	6.6463e-07	2.01539	4.04289
ENSMUSG00000079654	35.9116	5.80898	1.04344	5.56712	2.5898e-08	6.90916e-07	5.80898	56.0632
ENSMUSG00000036777	12.5173	-1.78038	0.319872	-5.56592	2.60775e-08	6.93961e-07	1.78038	-3.43517
ENSMUSG00000000594	194.906	-1.3342	0.240115	-5.55651	2.7523e-08	7.30598e-07	1.3342	-2.52136
ENSMUSG00000021365	110.823	-0.993281	0.178846	-5.55384	2.79455e-08	7.39964e-07	0.993281	-1.99071
ENSMUSG00000068699	19.7503	4.91961	0.886241	5.5511	2.83881e-08	7.49813e-07	4.91961	30.2657
ENSMUSG00000038301	62.9653	1.79998	0.324805	5.54172	2.99511e-08	7.89134e-07	1.79998	3.48215
ENSMUSG00000026482	67.4712	1.81044	0.32673	5.54108	3.0061e-08	7.90069e-07	1.81044	3.50748
ENSMUSG00000020532	34.5972	-1.4103	0.254592	-5.53946	3.03411e-08	7.95462e-07	1.4103	-2.65793
ENSMUSG00000029093	10.839	-2.07694	0.37566	-5.52876	3.22499e-08	8.42948e-07	2.07694	-4.2191
ENSMUSG00000032496	320.433	1.74157	0.315021	5.52843	3.23112e-08	8.42948e-07	1.74157	3.344
ENSMUSG00000032508	134.082	1.26222	0.228484	5.52434	3.30727e-08	8.607e-07	1.26222	2.39865
ENSMUSG00000020611	200.266	0.804129	0.145608	5.52256	3.34086e-08	8.67318e-07	0.804129	1.74609
ENSMUSG00000021125	22.5043	3.19124	0.578107	5.52016	3.38696e-08	8.77141e-07	3.19124	9.13398
ENSMUSG00000028494	259.099	1.48803	0.270068	5.50983	3.59178e-08	9.25668e-07	1.48803	2.80506
ENSMUSG00000030930	45.3661	-1.11974	0.203212	-5.51021	3.5841e-08	9.25668e-07	1.11974	-2.17308
ENSMUSG00000003206	57.4084	1.55341	0.281959	5.50936	3.60141e-08	9.25904e-07	1.55341	2.93511
ENSMUSG00000024732	51.3325	1.3518	0.245409	5.50838	3.62156e-08	9.27095e-07	1.3518	2.55231
ENSMUSG00000029380	25.4262	6.0684	1.10169	5.50828	3.62351e-08	9.27095e-07	6.0684	67.1072
ENSMUSG00000031709	36.581	1.46284	0.265763	5.50429	3.7066e-08	9.46073e-07	1.46284	2.7565
ENSMUSG00000036896	212.035	-1.99688	0.363293	-5.4966	3.87178e-08	9.85865e-07	1.99688	-3.99135
ENSMUSG00000057554	66.0719	1.07692	0.195955	5.49574	3.8908e-08	9.88337e-07	1.07692	2.10952
ENSMUSG00000069094	28.7699	-1.40383	0.255538	-5.49363	3.93748e-08	9.97808e-07	1.40383	-2.64603
ENSMUSG00000021990	208.706	0.755078	0.137548	5.48955	4.02959e-08	1.01735e-06	0.755078	1.68772
ENSMUSG00000029816	39.1684	4.74775	0.864899	5.48937	4.03376e-08	1.01735e-06	4.74775	26.8667
ENSMUSG00000004609	164.725	1.25048	0.228043	5.48354	4.16901e-08	1.0481e-06	1.25048	2.37921
ENSMUSG00000034445	37.6716	-1.35452	0.247028	-5.48327	4.17544e-08	1.0481e-06	1.35452	-2.55712
ENSMUSG00000015839	120.138	0.94471	0.172375	5.48056	4.23984e-08	1.06176e-06	0.94471	1.9248
ENSMUSG00000079477	282.334	1.08582	0.198278	5.47624	4.34456e-08	1.08542e-06	1.08582	2.12258
ENSMUSG00000020212	23.7652	-1.40941	0.257402	-5.47551	4.3625e-08	1.08735e-06	1.40941	-2.65628
ENSMUSG00000018593	185.641	2.60038	0.475123	5.47306	4.42341e-08	1.09995e-06	2.60038	6.06444
ENSMUSG00000025017	266.411	1.56793	0.286671	5.46944	4.51464e-08	1.12001e-06	1.56793	2.96479
ENSMUSG00000002504	6.99489	-2.8353	0.518789	-5.46523	4.62313e-08	1.14159e-06	2.8353	-7.13692
ENSMUSG00000035778	76.3478	1.47592	0.27005	5.46534	4.62031e-08	1.14159e-06	1.47592	2.7816
ENSMUSG00000021024	129.523	0.936237	0.171478	5.45979	4.76692e-08	1.17437e-06	0.936237	1.91353
ENSMUSG00000028885	62.0314	2.25981	0.414132	5.45673	4.84971e-08	1.19098e-06	2.25981	4.78928
ENSMUSG00000057666	801.96	0.968976	0.177588	5.4563	4.86158e-08	1.19098e-06	0.968976	1.95745
ENSMUSG00000113136	39.228	2.09038	0.383129	5.45606	4.86802e-08	1.19098e-06	2.09038	4.2586
ENSMUSG00000031779	28.6444	1.9522	0.359576	5.42917	5.66181e-08	1.37883e-06	1.9522	3.86964
ENSMUSG00000005800	139.507	1.48735	0.274175	5.42482	5.80144e-08	1.4096e-06	1.48735	2.80373
ENSMUSG00000026571	223.323	-1.91881	0.354463	-5.41329	6.18763e-08	1.50001e-06	1.91881	-3.78111
ENSMUSG00000000532	65.4919	1.09049	0.201489	5.41212	6.22814e-08	1.50639e-06	1.09049	2.12946
ENSMUSG00000079499	45.0256	2.00012	0.370849	5.39334	6.91581e-08	1.66891e-06	2.00012	4.00032
ENSMUSG00000026938	106.37	-2.64202	0.490005	-5.39181	6.97507e-08	1.67939e-06	2.64202	-6.24203
ENSMUSG00000003420	49.6199	-1.88503	0.349729	-5.38997	7.04686e-08	1.69284e-06	1.88503	-3.69361
ENSMUSG00000002108	34.7972	2.77784	0.515423	5.38943	7.06821e-08	1.69414e-06	2.77784	6.85823
ENSMUSG00000027111	229.475	-1.58041	0.293585	-5.38316	7.31878e-08	1.74852e-06	1.58041	-2.99056
ENSMUSG00000047409	11.6029	-1.77776	0.330258	-5.38294	7.32804e-08	1.74852e-06	1.77776	-3.42893
ENSMUSG00000031389	247.686	-0.773844	0.14383	-5.38025	7.43818e-08	1.77082e-06	0.773844	-1.70982
ENSMUSG00000030357	79.4399	-0.909434	0.169057	-5.37945	7.47142e-08	1.77475e-06	0.909434	-1.87831
ENSMUSG00000030126	38.9692	-1.11562	0.207446	-5.37791	7.5354e-08	1.78596e-06	1.11562	-2.16689
ENSMUSG00000047407	40.0845	1.53592	0.285726	5.37551	7.63645e-08	1.80588e-06	1.53592	2.89974
ENSMUSG00000037447	110.39	1.06067	0.197592	5.36799	7.9619e-08	1.87865e-06	1.06067	2.0859
ENSMUSG00000030272	28.6603	-1.31756	0.246057	-5.3547	8.56976e-08	2.0176e-06	1.31756	-2.49245
ENSMUSG00000055053	75.6622	-1.255	0.234428	-5.35346	8.62866e-08	2.02697e-06	1.255	-2.38667
ENSMUSG00000048387	17.3847	5.51527	1.03138	5.34747	8.91901e-08	2.09055e-06	5.51527	45.7365
ENSMUSG00000047414	15.8103	4.64097	0.869611	5.33683	9.45866e-08	2.21216e-06	4.64097	24.95
ENSMUSG00000030148	42.4406	2.24108	0.42012	5.33438	9.58716e-08	2.23728e-06	2.24108	4.7275
ENSMUSG00000010406	49.9036	1.24353	0.233448	5.32677	9.99738e-08	2.3279e-06	1.24353	2.36777
ENSMUSG00000034634	94.1931	-2.01443	0.378329	-5.32454	1.0121e-07	2.35152e-06	2.01443	-4.0402
ENSMUSG00000022416	13.813	-2.87013	0.53916	-5.32334	1.01882e-07	2.36196e-06	2.87013	-7.3113
ENSMUSG00000041324	14.4112	3.46531	0.651394	5.31983	1.03862e-07	2.39742e-06	3.46531	11.0449
ENSMUSG00000079685	9.65066	-1.66621	0.313202	-5.31994	1.03802e-07	2.39742e-06	1.66621	-3.17381
ENSMUSG00000033697	16.2091	-1.58891	0.298901	-5.31585	1.06162e-07	2.44517e-06	1.58891	-3.00823
ENSMUSG00000020638	235.615	2.21791	0.417285	5.3151	1.06599e-07	2.44993e-06	2.21791	4.6522
ENSMUSG00000041203	335.991	-1.35386	0.254756	-5.31434	1.07046e-07	2.45489e-06	1.35386	-2.55595
ENSMUSG00000060477	98.9043	2.20432	0.415258	5.30832	1.10639e-07	2.53182e-06	2.20432	4.60858
ENSMUSG00000028274	41.1104	-1.27083	0.239462	-5.30703	1.11428e-07	2.54439e-06	1.27083	-2.413
ENSMUSG00000006818	591.721	1.25215	0.236198	5.30129	1.14989e-07	2.62007e-06	1.25215	2.38197
ENSMUSG00000094733	45.5539	3.06827	0.579168	5.29773	1.17252e-07	2.66591e-06	3.06827	8.38769
ENSMUSG00000031216	21.9063	-1.93385	0.36544	-5.29184	1.2109e-07	2.74729e-06	1.93385	-3.82073
ENSMUSG00000028367	194.28	0.925458	0.174933	5.29036	1.22077e-07	2.75958e-06	0.925458	1.89929
ENSMUSG00000035954	22.965	2.13547	0.403661	5.29025	1.22151e-07	2.75958e-06	2.13547	4.3938
ENSMUSG00000014782	6.97939	5.26345	0.996705	5.28085	1.28587e-07	2.89879e-06	5.26345	38.411
ENSMUSG00000000056	220.298	-1.66278	0.315015	-5.27842	1.30305e-07	2.93132e-06	1.66278	-3.16626
ENSMUSG00000040592	233.852	-1.88644	0.357441	-5.27762	1.3087e-07	2.93779e-06	1.88644	-3.69721
ENSMUSG00000078922	15.3776	3.43231	0.650497	5.27643	1.31722e-07	2.95067e-06	3.43231	10.7951
ENSMUSG00000020077	542.868	1.15248	0.218509	5.27427	1.33287e-07	2.97947e-06	1.15248	2.22295
ENSMUSG00000024235	40.9131	1.58991	0.302156	5.26188	1.42588e-07	3.16737e-06	1.58991	3.01031
ENSMUSG00000025701	70.8491	-1.45869	0.27718	-5.26259	1.42043e-07	3.16737e-06	1.45869	-2.74858
ENSMUSG00000030798	352.602	-1.24586	0.23677	-5.26189	1.42581e-07	3.16737e-06	1.24586	-2.3716
ENSMUSG00000041268	67.2322	1.93436	0.368178	5.25388	1.4893e-07	3.30134e-06	1.93436	3.82209
ENSMUSG00000035208	69.8759	1.64846	0.314295	5.24495	1.56326e-07	3.45088e-06	1.64846	3.13499
ENSMUSG00000060703	49.9933	2.28156	0.434976	5.24526	1.56064e-07	3.45088e-06	2.28156	4.86203
ENSMUSG00000058290	28.4353	-1.54745	0.295058	-5.24456	1.56658e-07	3.45103e-06	1.54745	-2.92299
ENSMUSG00000041736	197.961	0.984936	0.187838	5.24353	1.57536e-07	3.46318e-06	0.984936	1.97923
ENSMUSG00000031877	185.692	2.57405	0.491067	5.24175	1.59065e-07	3.48957e-06	2.57405	5.95477
ENSMUSG00000029632	95.9847	-0.79224	0.151198	-5.23974	1.60804e-07	3.52045e-06	0.79224	-1.73176
ENSMUSG00000062127	27.1811	2.39144	0.456984	5.23308	1.66704e-07	3.64211e-06	2.39144	5.2468
ENSMUSG00000062232	78.9206	1.58306	0.302647	5.23071	1.68863e-07	3.68171e-06	1.58306	2.99604
ENSMUSG00000033033	14.8012	-1.58329	0.302786	-5.22907	1.70365e-07	3.70684e-06	1.58329	-2.99652
ENSMUSG00000054675	24.4719	2.55561	0.489073	5.22542	1.73762e-07	3.77301e-06	2.55561	5.87916
ENSMUSG00000031805	125.146	1.14265	0.218893	5.22015	1.78775e-07	3.87394e-06	1.14265	2.20787
ENSMUSG00000020044	18.1709	3.32193	0.63692	5.21562	1.83205e-07	3.96184e-06	3.32193	10
ENSMUSG00000020143	355.674	-0.72665	0.139459	-5.21051	1.88327e-07	4.05609e-06	0.72665	-1.65479
ENSMUSG00000026536	25.0447	2.88243	0.55317	5.21075	1.88078e-07	4.05609e-06	2.88243	7.37392
ENSMUSG00000020649	70.5601	-1.39986	0.268683	-5.21007	1.8877e-07	4.05741e-06	1.39986	-2.63876
ENSMUSG00000010358	105.866	1.46509	0.281275	5.20873	1.90136e-07	4.07852e-06	1.46509	2.7608
ENSMUSG00000037321	238.523	1.49184	0.286542	5.20638	1.92564e-07	4.12227e-06	1.49184	2.81248
ENSMUSG00000064267	105.385	-1.28104	0.246175	-5.20376	1.95291e-07	4.17223e-06	1.28104	-2.43013
ENSMUSG00000001506	318.264	2.69236	0.51786	5.19902	2.00342e-07	4.27155e-06	2.69236	6.46372
ENSMUSG00000044162	14.8561	4.32046	0.831853	5.19378	2.06068e-07	4.38483e-06	4.32046	19.9797
ENSMUSG00000022148	355.953	0.683307	0.131688	5.18882	2.11633e-07	4.48527e-06	0.683307	1.60582
ENSMUSG00000024754	76.9093	1.79345	0.345613	5.18918	2.11221e-07	4.48527e-06	1.79345	3.46643
ENSMUSG00000058715	369.799	1.53755	0.29671	5.182	2.19517e-07	4.63385e-06	1.53755	2.90302
ENSMUSG00000022586	24.6085	3.44617	0.665339	5.17958	2.22388e-07	4.68514e-06	3.44617	10.8994
ENSMUSG00000022971	614.538	2.03952	0.394041	5.17591	2.268e-07	4.76864e-06	2.03952	4.11109
ENSMUSG00000111394	44.3963	1.37602	0.265887	5.17518	2.27688e-07	4.77784e-06	1.37602	2.59551
ENSMUSG00000078566	30.9224	2.83455	0.547889	5.17358	2.29653e-07	4.80958e-06	2.83455	7.1332
ENSMUSG00000052310	84.825	1.05778	0.204557	5.17106	2.32764e-07	4.86514e-06	1.05778	2.08172
ENSMUSG00000022151	51.8286	-1.79492	0.34728	-5.16852	2.35959e-07	4.91257e-06	1.79492	-3.46996
ENSMUSG00000026177	334.142	1.61649	0.312744	5.16873	2.35684e-07	4.91257e-06	1.61649	3.06629
ENSMUSG00000022876	124.196	1.32565	0.257521	5.14775	2.63633e-07	5.478e-06	1.32565	2.50646
ENSMUSG00000011114	93.7698	1.13393	0.220743	5.13686	2.79366e-07	5.79357e-06	1.13393	2.19455
ENSMUSG00000003873	85.7305	1.54757	0.301348	5.13549	2.81411e-07	5.8246e-06	1.54757	2.92324
ENSMUSG00000015850	38.3471	2.44263	0.476234	5.12906	2.91189e-07	6.01527e-06	2.44263	5.43632
ENSMUSG00000040435	4585.49	2.43135	0.47414	5.12791	2.92976e-07	6.04043e-06	2.43135	5.39397
ENSMUSG00000035164	32.902	2.87818	0.561407	5.12673	2.94818e-07	6.06663e-06	2.87818	7.35223
ENSMUSG00000062488	14.0501	3.60199	0.703359	5.12113	3.03711e-07	6.23753e-06	3.60199	12.1425
ENSMUSG00000017715	116.156	0.769557	0.150563	5.1112	3.20125e-07	6.54931e-06	0.769557	1.70475
ENSMUSG00000055994	24.5759	2.38073	0.465764	5.11146	3.19684e-07	6.54931e-06	2.38073	5.20802
ENSMUSG00000061878	16.858	3.2029	0.626706	5.11068	3.21e-07	6.55458e-06	3.2029	9.20805
ENSMUSG00000004952	45.4441	1.83474	0.359218	5.10761	3.26261e-07	6.64536e-06	1.83474	3.56708
ENSMUSG00000056917	211.088	-0.740505	0.144988	-5.10736	3.26698e-07	6.64536e-06	0.740505	-1.67076
ENSMUSG00000035064	41.9989	-1.40105	0.274483	-5.10432	3.31979e-07	6.73988e-06	1.40105	-2.64094
ENSMUSG00000032265	85.1096	-1.41219	0.276774	-5.10231	3.35538e-07	6.79913e-06	1.41219	-2.6614
ENSMUSG00000027447	254.095	-1.01076	0.198177	-5.1003	3.39109e-07	6.85839e-06	1.01076	-2.01498
ENSMUSG00000020709	24.1435	2.63236	0.516304	5.09846	3.42426e-07	6.91232e-06	2.63236	6.20038
ENSMUSG00000026950	17.2084	3.48246	0.683358	5.0961	3.46715e-07	6.98561e-06	3.48246	11.177
ENSMUSG00000032300	127.569	1.27481	0.25048	5.08946	3.59078e-07	7.221e-06	1.27481	2.41967
ENSMUSG00000025225	193.682	0.983393	0.19329	5.08765	3.62529e-07	7.27662e-06	0.983393	1.97711
ENSMUSG00000032946	193.316	-1.09772	0.216078	-5.08023	3.76983e-07	7.55247e-06	1.09772	-2.14017
ENSMUSG00000044465	25.941	-1.01737	0.200316	-5.07883	3.79772e-07	7.594e-06	1.01737	-2.02423
ENSMUSG00000046546	53.0458	-1.16967	0.230843	-5.06694	4.04263e-07	8.06854e-06	1.16967	-2.2496
ENSMUSG00000026580	75.517	-2.23955	0.442072	-5.06603	4.06191e-07	8.09182e-06	2.23955	-4.72251
ENSMUSG00000031446	292.385	-1.62375	0.320653	-5.06389	4.10783e-07	8.16798e-06	1.62375	-3.08175
ENSMUSG00000017221	177.449	0.684647	0.135299	5.06023	4.1875e-07	8.29532e-06	0.684647	1.60731
ENSMUSG00000032501	63.4814	1.49343	0.295118	5.06045	4.1827e-07	8.29532e-06	1.49343	2.81557
ENSMUSG00000016494	36.8122	2.61536	0.517197	5.05679	4.26369e-07	8.43051e-06	2.61536	6.12774
ENSMUSG00000018476	224.752	0.857982	0.169819	5.05234	4.36426e-07	8.59734e-06	0.857982	1.8125
ENSMUSG00000038437	256.832	1.23383	0.244194	5.05267	4.35667e-07	8.59734e-06	1.23383	2.35191
ENSMUSG00000034612	32.9385	1.68891	0.334636	5.04701	4.48787e-07	8.82447e-06	1.68891	3.22413
ENSMUSG00000049988	180.332	1.48372	0.294007	5.04656	4.49842e-07	8.82888e-06	1.48372	2.79669
ENSMUSG00000025950	45.2842	-1.8353	0.363879	-5.04371	4.5658e-07	8.92811e-06	1.8353	-3.56846
ENSMUSG00000053119	95.7093	-0.691044	0.13701	-5.04374	4.56508e-07	8.92811e-06	0.691044	-1.61445
ENSMUSG00000026628	34.2979	2.04145	0.40511	5.03924	4.67387e-07	9.10982e-06	2.04145	4.11658
ENSMUSG00000029162	20.4002	-1.67266	0.331933	-5.03916	4.67588e-07	9.10982e-06	1.67266	-3.18803
ENSMUSG00000027951	269.6	1.23631	0.245428	5.03737	4.71982e-07	9.17858e-06	1.23631	2.35596
ENSMUSG00000058183	81.0828	2.67299	0.530685	5.03686	4.73229e-07	9.18601e-06	2.67299	6.37748
ENSMUSG00000026496	132.27	-0.999176	0.198478	-5.0342	4.79853e-07	9.29758e-06	0.999176	-1.99886
ENSMUSG00000028111	19.6286	4.19545	0.833727	5.03216	4.84983e-07	9.37986e-06	4.19545	18.3213
ENSMUSG00000020897	20.7429	-1.30287	0.259945	-5.01211	5.38378e-07	1.03936e-05	1.30287	-2.46719
ENSMUSG00000038776	24.156	-1.31794	0.263484	-5.00195	5.67524e-07	1.09364e-05	1.31794	-2.49309
ENSMUSG00000086825	13.9505	-1.92938	0.386329	-4.99415	5.90954e-07	1.13673e-05	1.92938	-3.80892
ENSMUSG00000030468	109.339	-1.90667	0.381965	-4.99174	5.98379e-07	1.14893e-05	1.90667	-3.74942
ENSMUSG00000017002	171.317	1.84131	0.369004	4.98993	6.04003e-07	1.15764e-05	1.84131	3.58335
ENSMUSG00000056515	133.949	1.31744	0.264277	4.98507	6.19409e-07	1.18502e-05	1.31744	2.49223
ENSMUSG00000024222	190.277	1.79614	0.360766	4.97869	6.40152e-07	1.22251e-05	1.79614	3.4729
ENSMUSG00000029471	98.8226	-0.776781	0.156059	-4.97748	6.44164e-07	1.22796e-05	0.776781	-1.7133
ENSMUSG00000018909	314.277	-1.32212	0.265699	-4.97602	6.49063e-07	1.23287e-05	1.32212	-2.50034
ENSMUSG00000045087	14.1599	-2.61015	0.524542	-4.97605	6.48954e-07	1.23287e-05	2.61015	-6.10566
ENSMUSG00000054814	16.8652	-1.31621	0.264529	-4.97567	6.50231e-07	1.23289e-05	1.31621	-2.49011
ENSMUSG00000033917	45.96	1.62473	0.326856	4.9708	6.66772e-07	1.26199e-05	1.62473	3.08385
ENSMUSG00000061119	37.1535	-0.916457	0.184527	-4.96652	6.81639e-07	1.28784e-05	0.916457	-1.88747
ENSMUSG00000029417	13.3525	5.81651	1.17144	4.96528	6.86031e-07	1.29383e-05	5.81651	56.3564
ENSMUSG00000033307	99.8622	1.17427	0.237059	4.95349	7.28958e-07	1.37235e-05	1.17427	2.25678
ENSMUSG00000004668	15.443	2.75865	0.557297	4.95006	7.41914e-07	1.39427e-05	2.75865	6.76763
ENSMUSG00000024847	136.58	-1.40146	0.283166	-4.94925	7.45e-07	1.3976e-05	1.40146	-2.64169
ENSMUSG00000046006	13.427	-1.40143	0.283377	-4.94547	7.59608e-07	1.42249e-05	1.40143	-2.64164
ENSMUSG00000018474	148.998	-1.00278	0.20285	-4.94346	7.67491e-07	1.4322e-05	1.00278	-2.00386
ENSMUSG00000050600	18.524	-1.86492	0.37724	-4.94359	7.66976e-07	1.4322e-05	1.86492	-3.64247
ENSMUSG00000022651	71.8817	-1.46203	0.295788	-4.94282	7.69999e-07	1.43436e-05	1.46203	-2.75495
ENSMUSG00000022265	245.034	-2.12561	0.430079	-4.94237	7.71768e-07	1.43514e-05	2.12561	-4.36388
ENSMUSG00000041219	49.4788	-0.827085	0.1676	-4.93489	8.01979e-07	1.48871e-05	0.827085	-1.7741
ENSMUSG00000052331	129.239	-0.773557	0.156821	-4.93273	8.10879e-07	1.5026e-05	0.773557	-1.70948
ENSMUSG00000022353	76.4477	-1.05408	0.213816	-4.92983	8.23012e-07	1.52243e-05	1.05408	-2.07639
ENSMUSG00000003283	342.295	1.3734	0.278659	4.92861	8.28152e-07	1.52927e-05	1.3734	2.59081
ENSMUSG00000022218	27.545	1.91261	0.388262	4.92608	8.38977e-07	1.54657e-05	1.91261	3.76489
ENSMUSG00000074656	274.464	1.77974	0.361566	4.9223	8.55342e-07	1.57401e-05	1.77974	3.43363
ENSMUSG00000032271	17.1471	6.24482	1.26893	4.92135	8.59498e-07	1.57892e-05	6.24482	75.8367
ENSMUSG00000023827	58.2007	1.19063	0.242163	4.91667	8.80292e-07	1.61433e-05	1.19063	2.28253
ENSMUSG00000027506	167.046	1.16018	0.235991	4.91622	8.82322e-07	1.61526e-05	1.16018	2.23486
ENSMUSG00000026121	27.9899	2.27134	0.462094	4.91531	8.86423e-07	1.61997e-05	2.27134	4.8277
ENSMUSG00000026674	8.1383	4.89585	0.996312	4.91397	8.92495e-07	1.62827e-05	4.89585	29.7712
ENSMUSG00000056724	143.075	-0.906191	0.18468	-4.90683	9.25605e-07	1.68578e-05	0.906191	-1.87409
ENSMUSG00000020785	37.6577	1.36848	0.279184	4.90172	9.49998e-07	1.72429e-05	1.36848	2.58199
ENSMUSG00000034361	29.8744	2.18659	0.446068	4.90193	9.48982e-07	1.72429e-05	2.18659	4.55229
ENSMUSG00000018001	69.9525	0.879584	0.179576	4.89812	9.67571e-07	1.75318e-05	0.879584	1.83984
ENSMUSG00000036427	511.057	0.632874	0.129301	4.89458	9.85154e-07	1.782e-05	0.632874	1.55065
ENSMUSG00000024130	81.717	-0.597088	0.122023	-4.89324	9.91901e-07	1.79116e-05	0.597088	-1.51266
ENSMUSG00000024187	36.4903	-1.43208	0.292963	-4.88826	1.01733e-06	1.83396e-05	1.43208	-2.69835
ENSMUSG00000038421	48.6047	-1.99309	0.407818	-4.88719	1.02284e-06	1.84077e-05	1.99309	-3.98088
ENSMUSG00000003228	48.1038	-0.934787	0.191309	-4.88626	1.02771e-06	1.84328e-05	0.934787	-1.91161
ENSMUSG00000020091	263.79	-0.654547	0.133954	-4.88634	1.02729e-06	1.84328e-05	0.654547	-1.57412
ENSMUSG00000008193	254.098	-1.87105	0.383024	-4.88494	1.03459e-06	1.85053e-05	1.87105	-3.65799
ENSMUSG00000025059	41.0231	2.11776	0.43354	4.88482	1.03524e-06	1.85053e-05	2.11776	4.34021
ENSMUSG00000036402	61.17	1.58205	0.323951	4.8836	1.04167e-06	1.85891e-05	1.58205	2.99394
ENSMUSG00000004864	22.1844	1.70785	0.349933	4.88051	1.05812e-06	1.88508e-05	1.70785	3.26675
ENSMUSG00000036526	74.0722	-1.34363	0.275403	-4.87878	1.06744e-06	1.8985e-05	1.34363	-2.53789
ENSMUSG00000018500	24.4647	2.37964	0.487969	4.87661	1.07923e-06	1.91627e-05	2.37964	5.20405
ENSMUSG00000037622	86.8606	-0.734194	0.150592	-4.87537	1.08605e-06	1.92506e-05	0.734194	-1.66347
ENSMUSG00000052353	11.6254	6.04341	1.23966	4.87505	1.08781e-06	1.92506e-05	6.04341	65.955
ENSMUSG00000030403	521.754	0.885288	0.18166	4.87332	1.09741e-06	1.93882e-05	0.885288	1.84713
ENSMUSG00000032312	284.764	-0.679104	0.139454	-4.86975	1.11741e-06	1.97088e-05	0.679104	-1.60115
ENSMUSG00000029135	112.475	0.976425	0.20059	4.86777	1.12863e-06	1.98737e-05	0.976425	1.96758
ENSMUSG00000052085	249.994	-0.765106	0.157216	-4.8666	1.13533e-06	1.99586e-05	0.765106	-1.69949
ENSMUSG00000060073	53.8715	0.88515	0.181897	4.86621	1.13759e-06	1.99651e-05	0.88515	1.84696
ENSMUSG00000022283	66234.1	-2.28474	0.469621	-4.86507	1.14414e-06	2.0047e-05	2.28474	-4.87277
ENSMUSG00000105547	31.1348	-1.73889	0.357788	-4.86012	1.17314e-06	2.05213e-05	1.73889	-3.33779
ENSMUSG00000050931	50.3899	2.07487	0.426965	4.85959	1.17629e-06	2.05425e-05	2.07487	4.21307
ENSMUSG00000039109	240.002	0.909618	0.187233	4.85822	1.18444e-06	2.06509e-05	0.909618	1.87855
ENSMUSG00000047180	48.0639	-0.964818	0.198775	-4.85382	1.21103e-06	2.10799e-05	0.964818	-1.95182
ENSMUSG00000058207	224.161	8.43846	1.74045	4.84844	1.24437e-06	2.16248e-05	8.43846	346.921
ENSMUSG00000026042	23.551	2.39662	0.494423	4.8473	1.25152e-06	2.17134e-05	2.39662	5.26567
ENSMUSG00000000326	53.8771	-1.24072	0.256211	-4.84257	1.28173e-06	2.21515e-05	1.24072	-2.36317
ENSMUSG00000040268	61.7122	1.27003	0.262275	4.84237	1.28303e-06	2.21515e-05	1.27003	2.41167
ENSMUSG00000074497	32.3596	-1.28738	0.265854	-4.84244	1.28253e-06	2.21515e-05	1.28738	-2.44084
ENSMUSG00000051413	162.119	1.20428	0.248908	4.83826	1.3098e-06	2.25771e-05	1.20428	2.30423
ENSMUSG00000000958	28.8162	1.46794	0.303511	4.83652	1.32133e-06	2.26295e-05	1.46794	2.76626
ENSMUSG00000015733	194.893	0.898114	0.185687	4.8367	1.3201e-06	2.26295e-05	0.898114	1.86363
ENSMUSG00000022620	24.5638	-1.0563	0.218399	-4.83655	1.32112e-06	2.26295e-05	1.0563	-2.07959
ENSMUSG00000063229	710.279	1.11712	0.230976	4.83651	1.32137e-06	2.26295e-05	1.11712	2.16914
ENSMUSG00000024381	82.7629	-0.874625	0.180864	-4.83583	1.32593e-06	2.26711e-05	0.874625	-1.83353
ENSMUSG00000001281	99.3114	-0.989918	0.204807	-4.83343	1.34203e-06	2.29095e-05	0.989918	-1.98607
ENSMUSG00000021996	173.389	1.46414	0.30299	4.83229	1.3497e-06	2.30034e-05	1.46414	2.75898
ENSMUSG00000021877	102.408	0.885519	0.18336	4.8294	1.36947e-06	2.33018e-05	0.885519	1.84743
ENSMUSG00000028965	14.4516	2.10608	0.436124	4.82909	1.3716e-06	2.33018e-05	2.10608	4.3052
ENSMUSG00000031441	78.7732	0.96442	0.199817	4.82651	1.38949e-06	2.35681e-05	0.96442	1.95128
ENSMUSG00000003379	223.276	-1.79901	0.372983	-4.82331	1.41195e-06	2.39108e-05	1.79901	-3.47982
ENSMUSG00000052776	35.463	2.16475	0.448861	4.82277	1.41575e-06	2.3937e-05	2.16475	4.4839
ENSMUSG00000044709	53.2533	-1.16766	0.242186	-4.82133	1.42601e-06	2.40722e-05	1.16766	-2.24647
ENSMUSG00000068749	88.5463	0.992719	0.206037	4.81817	1.44881e-06	2.44182e-05	0.992719	1.98993
ENSMUSG00000003955	32.4665	1.87523	0.389325	4.81663	1.46004e-06	2.45684e-05	1.87523	3.66861
ENSMUSG00000028329	133.621	2.14056	0.44451	4.81556	1.46788e-06	2.46612e-05	2.14056	4.40934
ENSMUSG00000026970	155.802	0.799821	0.166335	4.8085	1.52065e-06	2.54896e-05	0.799821	1.74088
ENSMUSG00000028583	12.8639	3.75096	0.780096	4.80833	1.52198e-06	2.54896e-05	3.75096	13.4633
ENSMUSG00000027624	22.0075	-1.91956	0.399931	-4.79972	1.58886e-06	2.65678e-05	1.91956	-3.78307
ENSMUSG00000022180	78.9012	1.53698	0.320299	4.79858	1.59795e-06	2.66778e-05	1.53698	2.90187
ENSMUSG00000024798	8.72471	4.64601	0.968558	4.79683	1.61193e-06	2.68689e-05	4.64601	25.0373
ENSMUSG00000061981	90.9298	0.756417	0.158106	4.78423	1.71643e-06	2.8566e-05	0.756417	1.68929
ENSMUSG00000024397	26.7691	2.33005	0.487255	4.78199	1.73572e-06	2.88417e-05	2.33005	5.02822
ENSMUSG00000020841	174.353	1.6696	0.349281	4.7801	1.75206e-06	2.90678e-05	1.6696	3.18126
ENSMUSG00000062148	18.6149	2.50089	0.52327	4.77935	1.75862e-06	2.9131e-05	2.50089	5.66034
ENSMUSG00000039735	13.2215	2.77153	0.579954	4.77888	1.76275e-06	2.9154e-05	2.77153	6.82832
ENSMUSG00000042406	1102.94	1.84665	0.38727	4.76837	1.85719e-06	3.06681e-05	1.84665	3.59664
ENSMUSG00000023104	44.7913	-0.852534	0.179089	-4.76039	1.93216e-06	3.18073e-05	0.852534	-1.80567
ENSMUSG00000038540	13.5029	4.34312	0.913404	4.75487	1.98572e-06	3.26384e-05	4.34312	20.2959
ENSMUSG00000000903	24.5955	-1.9335	0.40741	-4.74584	2.0764e-06	3.40234e-05	1.9335	-3.81982
ENSMUSG00000046223	144.034	1.39188	0.293271	4.74604	2.07434e-06	3.40234e-05	1.39188	2.6242
ENSMUSG00000023045	32.513	2.31127	0.487175	4.74423	2.09303e-06	3.42432e-05	2.31127	4.96319
ENSMUSG00000040297	87.6366	1.10529	0.233035	4.74303	2.1055e-06	3.43942e-05	1.10529	2.15142
ENSMUSG00000019872	127.198	-1.01592	0.214271	-4.74129	2.12365e-06	3.46374e-05	1.01592	-2.02219
ENSMUSG00000039286	60.9574	1.68534	0.35557	4.73983	2.13901e-06	3.48344e-05	1.68534	3.21616
ENSMUSG00000042978	105.764	-1.28674	0.271665	-4.7365	2.17438e-06	3.53561e-05	1.28674	-2.43977
ENSMUSG00000027315	10.5532	4.05206	0.855737	4.73517	2.18871e-06	3.55244e-05	4.05206	16.5879
ENSMUSG00000053897	23.0372	2.83156	0.598016	4.73492	2.19142e-06	3.55244e-05	2.83156	7.11841
ENSMUSG00000017631	250.547	1.22102	0.258326	4.72666	2.28243e-06	3.69434e-05	1.22102	2.33112
ENSMUSG00000032725	8.62593	-2.32221	0.491595	-4.72383	2.31443e-06	3.74043e-05	2.32221	-5.00099
ENSMUSG00000034947	45.5658	1.35694	0.287327	4.72261	2.32836e-06	3.75723e-05	1.35694	2.5614
ENSMUSG00000001288	34.2343	-1.0774	0.228344	-4.71831	2.37817e-06	3.83177e-05	1.0774	-2.11023
ENSMUSG00000029364	59.5778	1.178	0.24987	4.71448	2.42334e-06	3.89865e-05	1.178	2.26263
ENSMUSG00000057229	29.0416	-0.982567	0.208583	-4.71068	2.46894e-06	3.96599e-05	0.982567	-1.97598
ENSMUSG00000006782	119.836	-1.0169	0.216075	-4.70624	2.52322e-06	4.04096e-05	1.0169	-2.02357
ENSMUSG00000089929	16.8265	2.42093	0.514389	4.70641	2.52113e-06	4.04096e-05	2.42093	5.35515
ENSMUSG00000039911	17.2717	2.58021	0.548517	4.70397	2.55145e-06	4.08002e-05	2.58021	5.98026
ENSMUSG00000069792	184.608	2.01015	0.427516	4.70193	2.57712e-06	4.11486e-05	2.01015	4.02824
ENSMUSG00000021754	150.451	-0.877764	0.186716	-4.70106	2.58814e-06	4.12625e-05	0.877764	-1.83753
ENSMUSG00000031827	533.528	-0.960037	0.204376	-4.6974	2.63489e-06	4.1945e-05	0.960037	-1.94536
ENSMUSG00000030738	1662.55	1.69567	0.361144	4.69529	2.66228e-06	4.23176e-05	1.69567	3.23928
ENSMUSG00000028128	7.76446	5.41334	1.15375	4.69194	2.70626e-06	4.29492e-05	5.41334	42.6165
ENSMUSG00000030263	148.29	-0.965103	0.205706	-4.69165	2.71011e-06	4.29492e-05	0.965103	-1.9522
ENSMUSG00000028599	686.376	1.49829	0.319463	4.69003	2.73167e-06	4.32264e-05	1.49829	2.82508
ENSMUSG00000024087	13.636	5.77811	1.23249	4.68818	2.75649e-06	4.35542e-05	5.77811	54.8763
ENSMUSG00000038156	9.01702	4.4413	0.947635	4.68672	2.77612e-06	4.37991e-05	4.4413	21.7253
ENSMUSG00000033855	18.7973	2.56772	0.54814	4.68442	2.8075e-06	4.42286e-05	2.56772	5.92872
ENSMUSG00000014599	76.3017	2.2925	0.489705	4.68138	2.84948e-06	4.48234e-05	2.2925	4.89903
ENSMUSG00000056394	48.5758	-0.984111	0.21028	-4.68001	2.86863e-06	4.50579e-05	0.984111	-1.97809
ENSMUSG00000033088	101.272	0.793919	0.169751	4.67695	2.91177e-06	4.56679e-05	0.793919	1.73378
ENSMUSG00000034987	16.829	2.17218	0.465513	4.66622	3.06794e-06	4.80463e-05	2.17218	4.50705
ENSMUSG00000024424	13.8946	3.25506	0.697924	4.66392	3.1024e-06	4.85144e-05	3.25506	9.54711
ENSMUSG00000027860	126.601	-2.05524	0.441131	-4.65901	3.17726e-06	4.9612e-05	2.05524	-4.15612
ENSMUSG00000040033	129.138	1.19366	0.256306	4.65717	3.20587e-06	4.99853e-05	1.19366	2.28733
ENSMUSG00000006281	64.1857	-1.068	0.22939	-4.65581	3.22712e-06	5.02341e-05	1.068	-2.09652
ENSMUSG00000076934	17.1461	-1.92393	0.413257	-4.65554	3.2313e-06	5.02341e-05	1.92393	-3.79457
ENSMUSG00000029298	107.885	1.32546	0.284764	4.6546	3.2461e-06	5.03906e-05	1.32546	2.50613
ENSMUSG00000055485	21.1501	-1.09005	0.234228	-4.6538	3.25867e-06	5.05118e-05	1.09005	-2.12882
ENSMUSG00000033705	20.2555	-1.68129	0.361409	-4.65205	3.28651e-06	5.0869e-05	1.68129	-3.20715
ENSMUSG00000034792	16.216	-1.59134	0.342112	-4.65153	3.29484e-06	5.09237e-05	1.59134	-3.0133
ENSMUSG00000024925	24.3231	-1.15196	0.247703	-4.65059	3.30991e-06	5.10822e-05	1.15196	-2.22216
ENSMUSG00000038872	16.9536	-1.48567	0.319544	-4.64935	3.32987e-06	5.13158e-05	1.48567	-2.80047
ENSMUSG00000093861	9.07218	-1.92779	0.414844	-4.64703	3.36743e-06	5.18193e-05	1.92779	-3.80473
ENSMUSG00000030724	225.056	-1.72827	0.372052	-4.64524	3.39685e-06	5.21965e-05	1.72827	-3.31331
ENSMUSG00000068335	234.99	1.97579	0.425542	4.643	3.43389e-06	5.26893e-05	1.97579	3.93343
ENSMUSG00000026358	10.443	3.02607	0.652671	4.63645	3.54445e-06	5.43074e-05	3.02607	8.1459
ENSMUSG00000029513	285.02	1.55141	0.334743	4.63463	3.57582e-06	5.4709e-05	1.55141	2.93103
ENSMUSG00000031584	321.473	1.06075	0.228961	4.63287	3.60624e-06	5.50951e-05	1.06075	2.08601
ENSMUSG00000003882	44.9191	1.33247	0.287778	4.63021	3.65303e-06	5.57297e-05	1.33247	2.51834
ENSMUSG00000102037	16.438	2.4503	0.529393	4.62851	3.68303e-06	5.61068e-05	2.4503	5.4653
ENSMUSG00000030144	134.364	1.96722	0.425164	4.62696	3.71071e-06	5.63666e-05	1.96722	3.91014
ENSMUSG00000033004	159.97	-0.828577	0.179072	-4.62706	3.70894e-06	5.63666e-05	0.828577	-1.77593
ENSMUSG00000020473	36.603	2.48103	0.536538	4.62415	3.76131e-06	5.70538e-05	2.48103	5.58297
ENSMUSG00000036875	23.3098	-1.13482	0.245764	-4.61751	3.88369e-06	5.87423e-05	1.13482	-2.19591
ENSMUSG00000007655	14.9508	2.51291	0.544539	4.61474	3.93583e-06	5.94462e-05	2.51291	5.70769
ENSMUSG00000068739	346.855	1.59878	0.347124	4.60577	4.10934e-06	6.19787e-05	1.59878	3.02886
ENSMUSG00000024620	17.094	2.61669	0.568224	4.60503	4.12415e-06	6.21138e-05	2.61669	6.13341
ENSMUSG00000024983	47.7022	0.921962	0.200473	4.59894	4.2465e-06	6.38659e-05	0.921962	1.89469
ENSMUSG00000046062	209.113	0.600924	0.130701	4.59768	4.27217e-06	6.41612e-05	0.600924	1.51669
ENSMUSG00000029552	67.1545	0.989696	0.215329	4.5962	4.3027e-06	6.45283e-05	0.989696	1.98577
ENSMUSG00000060519	42.1556	1.28965	0.280693	4.59451	4.33765e-06	6.49607e-05	1.28965	2.44468
ENSMUSG00000035824	32.533	-0.946565	0.206182	-4.59092	4.41297e-06	6.59957e-05	0.946565	-1.92728
ENSMUSG00000032436	72.0185	-0.830075	0.180958	-4.58713	4.4939e-06	6.70172e-05	0.830075	-1.77778
ENSMUSG00000036098	21.4144	2.55754	0.557516	4.58739	4.4883e-06	6.70172e-05	2.55754	5.88703
ENSMUSG00000020116	27.3847	1.23306	0.268845	4.58652	4.50696e-06	6.71176e-05	1.23306	2.35065
ENSMUSG00000036661	35.5545	-1.16366	0.25381	-4.58476	4.54514e-06	6.75915e-05	1.16366	-2.24025
ENSMUSG00000055541	52.6734	1.88295	0.410916	4.58232	4.59844e-06	6.82884e-05	1.88295	3.68828
ENSMUSG00000022797	513.528	1.44762	0.316038	4.58052	4.63826e-06	6.86539e-05	1.44762	2.72757
ENSMUSG00000028931	165.597	-0.60101	0.131207	-4.58063	4.63572e-06	6.86539e-05	0.60101	-1.51678
ENSMUSG00000034522	36.6661	-1.01356	0.221286	-4.58033	4.64245e-06	6.86539e-05	1.01356	-2.01889
ENSMUSG00000020720	69.6607	0.726346	0.15876	4.57512	4.75954e-06	7.02877e-05	0.726346	1.65444
ENSMUSG00000033209	20.5464	-1.1378	0.249219	-4.56548	4.98358e-06	7.34939e-05	1.1378	-2.20046
ENSMUSG00000071714	128.324	1.13593	0.249044	4.56116	5.08723e-06	7.49185e-05	1.13593	2.1976
ENSMUSG00000031880	12.4096	2.11198	0.463123	4.56031	5.10777e-06	7.50641e-05	2.11198	4.32285
ENSMUSG00000036820	32.667	1.96369	0.430618	4.56017	5.11126e-06	7.50641e-05	1.96369	3.90059
ENSMUSG00000036362	16.697	2.16595	0.475534	4.55477	5.24437e-06	7.69125e-05	2.16595	4.48761
ENSMUSG00000056116	128.856	1.06482	0.233872	4.553	5.28851e-06	7.7453e-05	1.06482	2.09191
ENSMUSG00000039960	18.7596	2.33708	0.513362	4.5525	5.30122e-06	7.75322e-05	2.33708	5.05279
ENSMUSG00000042474	58.5733	-1.86979	0.4109	-4.55046	5.35279e-06	7.81787e-05	1.86979	-3.65479
ENSMUSG00000015568	72.8134	-2.01818	0.443684	-4.54867	5.39851e-06	7.87381e-05	2.01818	-4.05071
ENSMUSG00000052234	28.737	2.21132	0.486624	4.5442	5.51441e-06	8.03182e-05	2.21132	4.63098
ENSMUSG00000042659	30.319	1.64724	0.362593	4.54293	5.54775e-06	8.06932e-05	1.64724	3.13233
ENSMUSG00000020038	44.5749	1.15012	0.253188	4.54258	5.55711e-06	8.07188e-05	1.15012	2.21933
ENSMUSG00000031555	83.4735	1.34751	0.296758	4.54075	5.60533e-06	8.1308e-05	1.34751	2.54472
ENSMUSG00000106847	17.1376	-1.1659	0.256937	-4.53768	5.68765e-06	8.23895e-05	1.1659	-2.24373
ENSMUSG00000009376	26.241	2.2982	0.50681	4.53464	5.7701e-06	8.34699e-05	2.2982	4.91845
ENSMUSG00000020681	132.831	-2.2996	0.507281	-4.53318	5.8102e-06	8.39357e-05	2.2996	-4.9232
ENSMUSG00000026594	66.5186	-1.36985	0.302403	-4.52989	5.90133e-06	8.51362e-05	1.36985	-2.58444
ENSMUSG00000026043	310.843	2.32638	0.51377	4.52806	5.95275e-06	8.57615e-05	2.32638	5.01546
ENSMUSG00000056501	410.598	1.12548	0.248646	4.52646	5.99794e-06	8.62956e-05	1.12548	2.18175
ENSMUSG00000035692	7515.46	2.27891	0.504054	4.52116	6.15013e-06	8.83654e-05	2.27891	4.85311
ENSMUSG00000022094	85.154	2.70531	0.598461	4.52045	6.17077e-06	8.85423e-05	2.70531	6.522
ENSMUSG00000026011	10.5983	2.55347	0.564915	4.5201	6.18115e-06	8.85715e-05	2.55347	5.87046
ENSMUSG00000048163	268.076	-0.638111	0.141285	-4.51649	6.28721e-06	8.99699e-05	0.638111	-1.55629
ENSMUSG00000032860	32.6041	1.90839	0.422564	4.5162	6.29586e-06	8.99723e-05	1.90839	3.75389
ENSMUSG00000037060	9.45072	3.31293	0.733634	4.51579	6.30819e-06	9.00273e-05	3.31293	9.93785
ENSMUSG00000020541	99.4432	2.0012	0.443229	4.51505	6.33013e-06	9.02192e-05	2.0012	4.00333
ENSMUSG00000017754	82.2105	-1.29448	0.286878	-4.5123	6.41299e-06	9.12776e-05	1.29448	-2.45288
ENSMUSG00000014453	58.7888	-1.78291	0.395162	-4.51184	6.42686e-06	9.12903e-05	1.78291	-3.44118
ENSMUSG00000020115	81.3686	0.972569	0.215566	4.5117	6.43107e-06	9.12903e-05	0.972569	1.96233
ENSMUSG00000030218	16.0574	3.47738	0.771802	4.50554	6.62055e-06	9.37814e-05	3.47738	11.1377
ENSMUSG00000054404	100.296	1.52393	0.338244	4.50542	6.62423e-06	9.37814e-05	1.52393	2.87574
ENSMUSG00000028577	74.7709	0.675098	0.149851	4.50513	6.63308e-06	9.37817e-05	0.675098	1.5967
ENSMUSG00000038722	152.508	1.46034	0.324517	4.50006	6.79348e-06	9.58704e-05	1.46034	2.75174
ENSMUSG00000096336	9.38447	-1.8301	0.406698	-4.49989	6.79887e-06	9.58704e-05	1.8301	-3.55561
ENSMUSG00000024750	252.293	1.33593	0.297174	4.49546	6.94209e-06	9.77601e-05	1.33593	2.52439
ENSMUSG00000022216	261.381	0.745294	0.165825	4.49446	6.97469e-06	9.8089e-05	0.745294	1.67632
ENSMUSG00000053617	55.1584	-0.752338	0.167537	-4.49059	7.1027e-06	9.97573e-05	0.752338	-1.68452
ENSMUSG00000003346	61.0976	-0.658686	0.146807	-4.48673	7.2323e-06	0.000101443	0.658686	-1.57864
ENSMUSG00000020225	44.1821	1.02218	0.227851	4.48618	7.25115e-06	0.000101574	1.02218	2.03099
ENSMUSG00000024053	585.34	-1.24552	0.277766	-4.48407	7.3231e-06	0.000102446	1.24552	-2.37105
ENSMUSG00000027009	274.372	-1.03394	0.230606	-4.4836	7.33954e-06	0.000102541	1.03394	-2.04761
ENSMUSG00000042644	123.862	-0.977473	0.218381	-4.476	7.60545e-06	0.000106116	0.977473	-1.96901
ENSMUSG00000096954	10.4805	3.19778	0.715166	4.47138	7.77169e-06	0.000108294	3.19778	9.17545
ENSMUSG00000038644	56.0372	-1.06447	0.238161	-4.46955	7.83846e-06	0.000109081	1.06447	-2.0914
ENSMUSG00000002881	82.0992	0.983444	0.220058	4.46903	7.85766e-06	0.000109205	0.983444	1.97718
ENSMUSG00000026944	52.713	-0.893988	0.200173	-4.46607	7.96703e-06	0.00011058	0.893988	-1.85831
ENSMUSG00000003484	48.4018	-1.25199	0.280371	-4.46549	7.98858e-06	0.000110735	1.25199	-2.3817
ENSMUSG00000062585	31.6557	-1.09234	0.244909	-4.4602	8.18826e-06	0.000113355	1.09234	-2.1322
ENSMUSG00000045827	14.9147	1.9888	0.44633	4.45589	8.35457e-06	0.000115506	1.9888	3.96907
ENSMUSG00000025877	100.347	1.57318	0.353744	4.44722	8.69905e-06	0.000119842	1.57318	2.97559
ENSMUSG00000032000	155.638	1.02291	0.230014	4.44716	8.70113e-06	0.000119842	1.02291	2.03201
ENSMUSG00000062906	25.8455	-1.20088	0.270034	-4.44714	8.70206e-06	0.000119842	1.20088	-2.2988
ENSMUSG00000018548	36.2545	-1.20886	0.272106	-4.44261	8.88744e-06	0.000122237	1.20886	-2.31155
ENSMUSG00000071562	226.683	1.31883	0.296916	4.44178	8.9219e-06	0.000122552	1.31883	2.49464
ENSMUSG00000030256	13.4352	-1.60245	0.361443	-4.43349	9.27187e-06	0.000127195	1.60245	-3.03659
ENSMUSG00000039081	7.82411	4.11698	0.928695	4.43308	9.28979e-06	0.000127276	4.11698	17.3513
ENSMUSG00000038068	12.0065	-1.52313	0.343742	-4.43103	9.37855e-06	0.000128327	1.52313	-2.87414
ENSMUSG00000051506	298.767	-1.22935	0.277543	-4.42942	9.44889e-06	0.000129123	1.22935	-2.34462
ENSMUSG00000033159	711.964	1.77525	0.401184	4.42502	9.64325e-06	0.000131609	1.77525	3.42297
ENSMUSG00000031722	1546.4	3.1406	0.710159	4.4224	9.76123e-06	0.000132948	3.1406	8.81893
ENSMUSG00000031788	20.9901	-1.35836	0.307162	-4.42228	9.76639e-06	0.000132948	1.35836	-2.56393
ENSMUSG00000059791	28.2584	-1.3255	0.299912	-4.41961	9.88779e-06	0.000134428	1.3255	-2.50619
ENSMUSG00000043940	166.167	1.45705	0.329975	4.41563	1.00717e-05	0.000136753	1.45705	2.74546
ENSMUSG00000021477	231.645	1.77528	0.402725	4.40817	1.04246e-05	0.000141364	1.77528	3.42305
ENSMUSG00000015653	5.77846	4.75358	1.07968	4.40275	1.06886e-05	0.00014476	4.75358	26.9756
ENSMUSG00000028300	21.2927	2.00328	0.455824	4.39486	1.10845e-05	0.000149931	2.00328	4.00911
ENSMUSG00000047884	8.54557	4.89062	1.11423	4.38925	1.13741e-05	0.000153651	4.89062	29.6635
ENSMUSG00000004568	128.821	-0.879321	0.200581	-4.38386	1.16594e-05	0.000157305	0.879321	-1.83951
ENSMUSG00000036106	13.1323	-1.73485	0.395928	-4.38173	1.17739e-05	0.000158648	1.73485	-3.32845
ENSMUSG00000043079	13.2586	2.72595	0.622367	4.37996	1.18698e-05	0.000159739	2.72595	6.61593
ENSMUSG00000026116	269.877	0.630023	0.143916	4.37772	1.19928e-05	0.000161189	0.630023	1.54759
ENSMUSG00000045658	72.6086	1.4328	0.327431	4.37589	1.2094e-05	0.000162344	1.4328	2.6997
ENSMUSG00000020178	30.6633	1.98744	0.454353	4.37423	1.21864e-05	0.000163172	1.98744	3.96533
ENSMUSG00000001227	26.6371	1.57062	0.359346	4.37079	1.238e-05	0.000165347	1.57062	2.97033
ENSMUSG00000071042	15.6459	-1.60341	0.366826	-4.37103	1.23662e-05	0.000165347	1.60341	-3.0386
ENSMUSG00000020272	293.582	-0.724504	0.165799	-4.36978	1.2437e-05	0.0001659	0.724504	-1.65233
ENSMUSG00000002055	22.7409	-1.23776	0.283973	-4.35872	1.30827e-05	0.000174294	1.23776	-2.35832
ENSMUSG00000021453	20.2369	2.22914	0.511519	4.35789	1.3132e-05	0.000174731	2.22914	4.68856
ENSMUSG00000003746	85.7336	-0.714612	0.16419	-4.35234	1.3469e-05	0.000178911	0.714612	-1.64104
ENSMUSG00000022146	9.81644	4.31681	0.991876	4.35217	1.34798e-05	0.000178911	4.31681	19.9292
ENSMUSG00000015647	19.4607	2.16727	0.498187	4.35031	1.35947e-05	0.000180191	2.16727	4.49172
ENSMUSG00000035095	32.3396	2.30703	0.530344	4.35006	1.36102e-05	0.000180191	2.30703	4.94862
ENSMUSG00000000628	78.6006	1.13587	0.261181	4.34899	1.36764e-05	0.000180616	1.13587	2.19752
ENSMUSG00000021486	206.446	0.595827	0.136995	4.34925	1.36603e-05	0.000180616	0.595827	1.51134
ENSMUSG00000022528	14.378	-1.08324	0.249187	-4.34709	1.37956e-05	0.000181965	1.08324	-2.11879
ENSMUSG00000029449	27.7159	-1.10749	0.255086	-4.34162	1.41437e-05	0.000186324	1.10749	-2.1547
ENSMUSG00000079442	37.6016	0.900568	0.207442	4.34131	1.41635e-05	0.000186354	0.900568	1.8668
ENSMUSG00000021423	42.171	-1.34111	0.308975	-4.34052	1.42149e-05	0.000186799	1.34111	-2.53347
ENSMUSG00000028385	36.6217	-1.13809	0.262387	-4.33743	1.44159e-05	0.000188973	1.13809	-2.20089
ENSMUSG00000029675	77.0829	2.02707	0.467331	4.33754	1.44085e-05	0.000188973	2.02707	4.07575
ENSMUSG00000022831	491.553	0.75251	0.173521	4.3367	1.44639e-05	0.000189148	0.75251	1.68472
ENSMUSG00000036905	247.779	-1.45789	0.336177	-4.33668	1.44649e-05	0.000189148	1.45789	-2.74707
ENSMUSG00000026458	11.7084	-1.52845	0.352543	-4.33549	1.45435e-05	0.000189942	1.52845	-2.88475
ENSMUSG00000026914	70.1699	0.79905	0.184627	4.32792	1.50525e-05	0.000196348	0.79905	1.73996
ENSMUSG00000000861	44.5921	-1.37518	0.317776	-4.32752	1.508e-05	0.000196466	1.37518	-2.594
ENSMUSG00000027070	9.39454	3.96041	0.915358	4.32662	1.51412e-05	0.000197021	3.96041	15.5669
ENSMUSG00000041697	418.294	-1.56815	0.362569	-4.32512	1.52451e-05	0.00019813	1.56815	-2.96525
ENSMUSG00000021814	258.978	1.24703	0.288426	4.32358	1.5352e-05	0.000199276	1.24703	2.37352
ENSMUSG00000009585	355.41	1.1779	0.272491	4.3227	1.54135e-05	0.00019962	1.1779	2.26247
ENSMUSG00000037406	7.09841	4.44384	1.02803	4.32266	1.54161e-05	0.00019962	4.44384	21.7635
ENSMUSG00000025231	47.8657	-0.825333	0.190976	-4.32166	1.54862e-05	0.000200039	0.825333	-1.77194
ENSMUSG00000033880	190.451	1.09292	0.252974	4.32026	1.55843e-05	0.000201062	1.09292	2.13305
ENSMUSG00000024659	206.821	0.820796	0.190197	4.31551	1.59234e-05	0.00020474	0.820796	1.76638
ENSMUSG00000031627	129.046	-0.628263	0.145584	-4.31546	1.59272e-05	0.00020474	0.628263	-1.5457
ENSMUSG00000057337	117.789	-1.57553	0.365071	-4.31568	1.59114e-05	0.00020474	1.57553	-2.98045
ENSMUSG00000038179	47.8234	1.96795	0.456545	4.31052	1.62872e-05	0.000209114	1.96795	3.91211
ENSMUSG00000027775	90.3698	1.16226	0.269698	4.30947	1.63646e-05	0.000209854	1.16226	2.23807
ENSMUSG00000027366	114.974	0.932469	0.216409	4.30882	1.64128e-05	0.000210218	0.932469	1.90854
ENSMUSG00000026840	9.1834	4.36603	1.01342	4.3082	1.64585e-05	0.00021055	4.36603	20.6209
ENSMUSG00000026946	33.2303	1.08534	0.251972	4.3074	1.65187e-05	0.000211066	1.08534	2.12188
ENSMUSG00000021094	20.7442	-1.03968	0.241436	-4.30623	1.66064e-05	0.000211931	1.03968	-2.05577
ENSMUSG00000014867	256.035	0.876754	0.203873	4.30049	1.70418e-05	0.000217227	0.876754	1.83624
ENSMUSG00000039813	24.1959	1.98716	0.46246	4.29693	1.73177e-05	0.000220479	1.98716	3.96456
ENSMUSG00000030084	68.7105	1.22516	0.28547	4.29173	1.77285e-05	0.000225438	1.22516	2.33781
ENSMUSG00000031537	151.031	-0.595835	0.13894	-4.28842	1.7995e-05	0.000228161	0.595835	-1.51135
ENSMUSG00000045664	36.1981	1.63928	0.382242	4.28859	1.79807e-05	0.000228161	1.63928	3.11511
ENSMUSG00000046179	20.4133	-1.43861	0.335477	-4.28827	1.8007e-05	0.000228161	1.43861	-2.7106
ENSMUSG00000026483	48.7219	-0.84274	0.196769	-4.28288	1.8449e-05	0.000233204	0.84274	-1.79345
ENSMUSG00000039852	156.927	-0.877792	0.204945	-4.28306	1.84342e-05	0.000233204	0.877792	-1.83756
ENSMUSG00000020936	201.388	0.605101	0.14131	4.28208	1.85158e-05	0.00023377	0.605101	1.52109
ENSMUSG00000030654	213.593	-0.805524	0.188147	-4.28135	1.85767e-05	0.00023426	0.805524	-1.74778
ENSMUSG00000029217	28.266	-0.843327	0.197105	-4.27857	1.88095e-05	0.000236915	0.843327	-1.79418
ENSMUSG00000052749	47.5428	1.41866	0.33164	4.27772	1.88815e-05	0.00023754	1.41866	2.67338
ENSMUSG00000097855	9.81994	4.04631	0.946123	4.27673	1.89656e-05	0.000238316	4.04631	16.522
ENSMUSG00000036944	30.7538	-1.10265	0.25812	-4.27185	1.93857e-05	0.000243307	1.10265	-2.14749
ENSMUSG00000001053	10.9426	-1.38759	0.325211	-4.26674	1.98348e-05	0.000248356	1.38759	-2.61642
ENSMUSG00000001123	463.064	1.24401	0.291545	4.26695	1.98162e-05	0.000248356	1.24401	2.36856
ENSMUSG00000058835	118.982	0.649102	0.152165	4.26577	1.99216e-05	0.000249109	0.649102	1.56819
ENSMUSG00000104728	5.67187	4.02121	0.942721	4.26554	1.99419e-05	0.000249109	4.02121	16.237
ENSMUSG00000100658	8.65994	-1.82713	0.428515	-4.26387	2.00917e-05	0.000250686	1.82713	-3.54831
ENSMUSG00000028879	39.1315	1.02427	0.240346	4.26164	2.02935e-05	0.000252907	1.02427	2.03392
ENSMUSG00000035671	61.3116	1.01835	0.238973	4.26135	2.03192e-05	0.00025293	1.01835	2.0256
ENSMUSG00000038418	67.5073	1.17927	0.27678	4.26068	2.03809e-05	0.000253401	1.17927	2.26462
ENSMUSG00000001555	12.8695	2.83112	0.665331	4.2552	2.08862e-05	0.00025938	2.83112	7.11625
ENSMUSG00000037474	11.8715	-1.28912	0.303004	-4.25449	2.09529e-05	0.000259904	1.28912	-2.4438
ENSMUSG00000050315	5.94269	3.92965	0.923765	4.25395	2.10031e-05	0.000260223	3.92965	15.2385
ENSMUSG00000020183	16.391	-1.865	0.438536	-4.25279	2.11128e-05	0.000261277	1.865	-3.64268
ENSMUSG00000060600	17.2383	-1.39687	0.328531	-4.25187	2.1199e-05	0.000262039	1.39687	-2.6333
ENSMUSG00000026749	41.8675	1.84555	0.434191	4.25055	2.1325e-05	0.00026329	1.84555	3.5939
ENSMUSG00000030770	15.2219	2.88775	0.679616	4.24909	2.14644e-05	0.000264703	2.88775	7.40113
ENSMUSG00000028393	224.768	2.07526	0.488525	4.248	2.15684e-05	0.000265676	2.07526	4.2142
ENSMUSG00000028702	8.64287	-1.40257	0.330313	-4.24619	2.17434e-05	0.000267522	1.40257	-2.64373
ENSMUSG00000028634	53.0423	-0.869316	0.204927	-4.24208	2.21459e-05	0.000272159	0.869316	-1.8268
ENSMUSG00000070436	35.8311	1.91941	0.452575	4.24108	2.22448e-05	0.000273059	1.91941	3.78268
ENSMUSG00000026663	87.4643	0.662017	0.156197	4.23835	2.25168e-05	0.000276077	0.662017	1.58229
ENSMUSG00000032712	156.371	0.936085	0.220934	4.23695	2.26575e-05	0.000277482	0.936085	1.91333
ENSMUSG00000032397	16.5088	-1.04471	0.246587	-4.23667	2.26861e-05	0.000277513	1.04471	-2.06295
ENSMUSG00000040710	25.036	-1.40439	0.331606	-4.23511	2.28442e-05	0.000279125	1.40439	-2.64705
ENSMUSG00000031378	107.939	-0.743914	0.175686	-4.23432	2.2924e-05	0.000279778	0.743914	-1.67471
ENSMUSG00000018659	3893.58	-1.96926	0.465214	-4.23303	2.30569e-05	0.000281077	1.96926	-3.91568
ENSMUSG00000028797	572.837	1.5968	0.37761	4.22871	2.35038e-05	0.000286197	1.5968	3.02472
ENSMUSG00000030595	72.8381	1.04157	0.246335	4.22828	2.35487e-05	0.000286415	1.04157	2.05847
ENSMUSG00000047810	260.264	0.761108	0.180113	4.22572	2.38182e-05	0.000289361	0.761108	1.69479
ENSMUSG00000027996	10.2538	3.58738	0.849066	4.22509	2.38846e-05	0.000289837	3.58738	12.0201
ENSMUSG00000048897	90.2612	-1.02779	0.243357	-4.2234	2.40643e-05	0.000291683	1.02779	-2.0389
ENSMUSG00000037852	11.8761	3.13912	0.743652	4.22122	2.42985e-05	0.000294186	3.13912	8.80984
ENSMUSG00000019987	310.612	2.3204	0.549884	4.21981	2.44511e-05	0.000295697	2.3204	4.99472
ENSMUSG00000027351	38.3997	1.07493	0.254804	4.21864	2.45777e-05	0.000296889	1.07493	2.10662
ENSMUSG00000027613	102.937	0.76773	0.182297	4.21143	2.53757e-05	0.000306181	0.76773	1.70259
ENSMUSG00000035105	31.679	1.94947	0.46323	4.20842	2.5716e-05	0.000309935	1.94947	3.86232
ENSMUSG00000024079	54.1366	1.03476	0.246134	4.20405	2.6218e-05	0.000315627	1.03476	2.04877
ENSMUSG00000039982	31.3546	2.20463	0.524679	4.20186	2.64726e-05	0.00031833	2.20463	4.60956
ENSMUSG00000031659	208.895	-0.777881	0.185336	-4.19715	2.70295e-05	0.00032466	0.777881	-1.71461
ENSMUSG00000023206	27.6136	2.29417	0.546752	4.196	2.71665e-05	0.000325729	2.29417	4.90473
ENSMUSG00000048498	40.9889	2.02289	0.482112	4.19589	2.71799e-05	0.000325729	2.02289	4.06397
ENSMUSG00000073491	25.8167	1.96107	0.467578	4.1941	2.73955e-05	0.000327943	1.96107	3.89351
ENSMUSG00000020869	174.605	0.837861	0.199797	4.19356	2.7461e-05	0.000328357	0.837861	1.7874
ENSMUSG00000028104	20.8675	-0.852222	0.203362	-4.19066	2.78139e-05	0.000332202	0.852222	-1.80528
ENSMUSG00000026068	46.9335	1.32136	0.315524	4.18783	2.8164e-05	0.000335252	1.32136	2.49901
ENSMUSG00000031897	123.588	0.991538	0.236742	4.18826	2.81106e-05	0.000335252	0.991538	1.9883
ENSMUSG00000033684	193.984	1.79032	0.427484	4.18804	2.81372e-05	0.000335252	1.79032	3.45891
ENSMUSG00000050335	258.171	1.12778	0.269414	4.18605	2.83853e-05	0.000337508	1.12778	2.18522
ENSMUSG00000032024	5.29969	4.21305	1.00704	4.1836	2.86925e-05	0.00034078	4.21305	18.5462
ENSMUSG00000029070	10.2811	2.93187	0.701145	4.18154	2.89543e-05	0.000343505	2.93187	7.63097
ENSMUSG00000020432	90.0762	-1.13898	0.272559	-4.17886	2.92976e-05	0.000347189	1.13898	-2.20226
ENSMUSG00000041483	42.782	1.01632	0.243292	4.17738	2.94884e-05	0.000349061	1.01632	2.02276
ENSMUSG00000065037	20.9304	2.94629	0.707025	4.16716	3.08419e-05	0.000364676	2.94629	7.70762
ENSMUSG00000040296	98.7897	0.865342	0.207722	4.16587	3.10172e-05	0.000366341	0.865342	1.82177
ENSMUSG00000036882	16.1004	-1.71675	0.412563	-4.16118	3.16602e-05	0.00037352	1.71675	-3.28695
ENSMUSG00000023087	53.4059	1.08475	0.260908	4.15758	3.21635e-05	0.000379036	1.08475	2.121
ENSMUSG00000028793	131.493	0.984978	0.237068	4.15484	3.25517e-05	0.000383187	0.984978	1.97928
ENSMUSG00000021054	41.5624	-0.709323	0.170736	-4.1545	3.26005e-05	0.000383335	0.709323	-1.63504
ENSMUSG00000059588	20.299	-1.29933	0.312839	-4.15336	3.27627e-05	0.000384816	1.29933	-2.46115
ENSMUSG00000048621	6.5709	3.53529	0.852018	4.14931	3.33481e-05	0.00039126	3.53529	11.5938
ENSMUSG00000019790	72.8253	1.1748	0.283176	4.14867	3.34414e-05	0.000391921	1.1748	2.25762
ENSMUSG00000062397	75.6519	-0.6553	0.158017	-4.14703	3.36823e-05	0.00039431	0.6553	-1.57494
ENSMUSG00000015341	144.868	-1.25716	0.303202	-4.14626	3.37945e-05	0.000394318	1.25716	-2.39024
ENSMUSG00000026353	136.947	0.62607	0.150995	4.14631	3.37882e-05	0.000394318	0.62607	1.54335
ENSMUSG00000060743	1220.7	-1.66501	0.401558	-4.14639	3.37765e-05	0.000394318	1.66501	-3.17117
ENSMUSG00000026579	421.581	-1.77055	0.427298	-4.14359	3.41913e-05	0.000398406	1.77055	-3.41183
ENSMUSG00000034807	114.624	-0.654365	0.15793	-4.1434	3.42198e-05	0.000398406	0.654365	-1.57392
ENSMUSG00000072812	9.97621	3.56232	0.860195	4.1413	3.4535e-05	0.000401635	3.56232	11.8131
ENSMUSG00000001128	416.274	-1.2272	0.296408	-4.14023	3.46959e-05	0.000402624	1.2272	-2.34112
ENSMUSG00000023809	36.5993	1.57817	0.381173	4.14031	3.46833e-05	0.000402624	1.57817	2.98592
ENSMUSG00000068551	8.36924	-1.34747	0.325483	-4.1399	3.47462e-05	0.000402768	1.34747	-2.54465
ENSMUSG00000035284	61.2354	-1.12865	0.272972	-4.13467	3.5547e-05	0.000411459	1.12865	-2.18654
ENSMUSG00000071637	35.2953	1.14717	0.277463	4.1345	3.55735e-05	0.000411459	1.14717	2.21479
ENSMUSG00000044768	129.498	-1.14777	0.277687	-4.13333	3.57537e-05	0.000413093	1.14777	-2.21572
ENSMUSG00000038587	50.218	-0.81927	0.198348	-4.13046	3.62041e-05	0.000417842	0.81927	-1.76451
ENSMUSG00000067787	23.2342	1.34844	0.326697	4.12749	3.66747e-05	0.000422815	1.34844	2.54636
ENSMUSG00000025232	127.935	-0.981157	0.237926	-4.12379	3.72684e-05	0.000429193	0.981157	-1.97405
ENSMUSG00000019558	8.40715	3.09383	0.751813	4.11516	3.86906e-05	0.000445089	3.09383	8.53761
ENSMUSG00000002658	92.5261	0.66747	0.162592	4.10518	4.04004e-05	0.000464255	0.66747	1.58829
ENSMUSG00000021917	43.8641	0.935139	0.227826	4.10463	4.04971e-05	0.000464863	0.935139	1.91208
ENSMUSG00000027230	20.3268	2.12106	0.516991	4.10271	4.08342e-05	0.000468227	2.12106	4.35014
ENSMUSG00000030188	7.82474	2.38158	0.580835	4.10027	4.12671e-05	0.00047268	2.38158	5.21107
ENSMUSG00000021266	95.404	0.853562	0.208203	4.09966	4.13753e-05	0.000473408	0.853562	1.80696
ENSMUSG00000016087	60.9491	-0.922893	0.225143	-4.09914	4.14687e-05	0.000473967	0.922893	-1.89591
ENSMUSG00000001785	55.6741	1.21686	0.297142	4.09519	4.21813e-05	0.000481593	1.21686	2.3244
ENSMUSG00000004951	9.52681	3.05419	0.745929	4.09449	4.23106e-05	0.000482549	3.05419	8.30624
ENSMUSG00000028459	50.8414	-1.62335	0.396508	-4.09411	4.23798e-05	0.000482821	1.62335	-3.08089
ENSMUSG00000060904	45.9293	1.14802	0.280453	4.09346	4.24988e-05	0.000483658	1.14802	2.2161
ENSMUSG00000022360	36.0999	-1.01984	0.249209	-4.09231	4.27104e-05	0.000485025	1.01984	-2.02769
ENSMUSG00000071713	359.738	0.862246	0.210687	4.09255	4.26651e-05	0.000485025	0.862246	1.81787
ENSMUSG00000024986	30.0172	-1.36517	0.333637	-4.09178	4.28073e-05	0.000485482	1.36517	-2.57606
ENSMUSG00000068744	35.4105	2.57237	0.628697	4.09159	4.28421e-05	0.000485482	2.57237	5.94787
ENSMUSG00000022512	16.524	2.96496	0.725478	4.0869	4.37171e-05	0.00049487	2.96496	7.80803
ENSMUSG00000014030	196.299	-1.56325	0.382553	-4.08636	4.38198e-05	0.000495147	1.56325	-2.95519
ENSMUSG00000027580	280.195	0.813223	0.199013	4.08628	4.38348e-05	0.000495147	0.813223	1.75713
ENSMUSG00000022555	31.9015	1.03823	0.25445	4.08031	4.49762e-05	0.000507499	1.03823	2.05371
ENSMUSG00000028480	103.539	1.0587	0.260289	4.06741	4.75388e-05	0.000535846	1.0587	2.08306
ENSMUSG00000075010	34.5622	1.96497	0.483316	4.0656	4.79094e-05	0.00053945	1.96497	3.90405
ENSMUSG00000038615	165.335	0.730855	0.179779	4.0653	4.79716e-05	0.000539578	0.730855	1.65962
ENSMUSG00000019773	11.1964	-1.52925	0.376204	-4.06493	4.80461e-05	0.000539844	1.52925	-2.88635
ENSMUSG00000037649	33.6508	-1.103	0.271561	-4.06171	4.8715e-05	0.000546782	1.103	-2.14801
ENSMUSG00000052160	238.863	-1.22091	0.300746	-4.05961	4.91539e-05	0.000551125	1.22091	-2.33094
ENSMUSG00000024048	67.3356	0.647694	0.159724	4.05507	5.01196e-05	0.000560795	0.647694	1.56666
ENSMUSG00000039206	21.6341	-1.23488	0.304527	-4.05506	5.0122e-05	0.000560795	1.23488	-2.35361
ENSMUSG00000039115	58.0056	1.69898	0.419218	4.05275	5.062e-05	0.000565772	1.69898	3.24672
ENSMUSG00000027712	139.571	0.887984	0.219204	4.05095	5.10092e-05	0.000569522	0.887984	1.85059
ENSMUSG00000018736	77.0958	0.780451	0.192692	4.05025	5.11632e-05	0.000570642	0.780451	1.71767
ENSMUSG00000029596	12.5524	5.16659	1.27572	4.04995	5.12286e-05	0.000570771	5.16659	35.917
ENSMUSG00000074211	18.1422	1.29958	0.320993	4.04862	5.15197e-05	0.000573413	1.29958	2.46157
ENSMUSG00000038151	11.9057	1.81433	0.448336	4.04681	5.19207e-05	0.000577271	1.81433	3.51696
ENSMUSG00000022965	78.9149	0.688128	0.170365	4.03914	5.36485e-05	0.000595234	0.688128	1.61119
ENSMUSG00000062300	15.8745	2.74087	0.678571	4.03918	5.36373e-05	0.000595234	2.74087	6.68475
ENSMUSG00000027678	179.916	-0.600841	0.148833	-4.03702	5.41345e-05	0.0006	0.600841	-1.5166
ENSMUSG00000028954	209.332	1.09646	0.271705	4.03549	5.44875e-05	0.000603283	1.09646	2.1383
ENSMUSG00000027429	64.7722	0.732044	0.181418	4.03513	5.45723e-05	0.000603593	0.732044	1.66099
ENSMUSG00000022912	41.2052	-1.54016	0.381733	-4.03464	5.46864e-05	0.000604225	1.54016	-2.90826
ENSMUSG00000023046	14.836	1.92884	0.47867	4.02959	5.58744e-05	0.000616709	1.92884	3.8075
ENSMUSG00000050919	8.59257	2.16758	0.538515	4.02511	5.69493e-05	0.000627921	2.16758	4.49269
ENSMUSG00000001228	76.3416	-1.16008	0.288298	-4.0239	5.7243e-05	0.000630504	1.16008	-2.2347
ENSMUSG00000039483	61.5997	1.15489	0.287079	4.0229	5.74868e-05	0.000632534	1.15489	2.22667
ENSMUSG00000024013	98.1555	-1.44776	0.360165	-4.01971	5.827e-05	0.000639826	1.44776	-2.72784
ENSMUSG00000045165	82.318	-1.17561	0.292981	-4.0126	6.00543e-05	0.000658736	1.17561	-2.25889
ENSMUSG00000032305	15.878	-0.958698	0.239	-4.01128	6.03893e-05	0.000661397	0.958698	-1.94356
ENSMUSG00000035042	59.7426	1.7521	0.436805	4.01116	6.04214e-05	0.000661397	1.7521	3.36847
ENSMUSG00000005583	39.2896	-1.23794	0.308952	-4.00691	6.15176e-05	0.000672703	1.23794	-2.35862
ENSMUSG00000055320	9.19354	3.99585	0.997418	4.00619	6.17055e-05	0.000674063	3.99585	15.954
ENSMUSG00000037922	60.6592	-1.50343	0.375347	-4.00544	6.19023e-05	0.000675517	1.50343	-2.83516
ENSMUSG00000034616	43.654	0.887006	0.221466	4.00515	6.19773e-05	0.000675642	0.887006	1.84933
ENSMUSG00000029185	19.5628	1.87183	0.467626	4.00284	6.25854e-05	0.000680873	1.87183	3.65997
ENSMUSG00000045932	32.8489	1.63214	0.407888	4.00145	6.29555e-05	0.000684198	1.63214	3.09973
ENSMUSG00000064105	11.3673	-1.72784	0.431841	-4.0011	6.30481e-05	0.000684503	1.72784	-3.31231
ENSMUSG00000010755	48.0407	0.898503	0.224599	4.00047	6.32172e-05	0.000685445	0.898503	1.86413
ENSMUSG00000025366	266.857	-0.710433	0.177595	-4.00029	6.32639e-05	0.000685445	0.710433	-1.6363
ENSMUSG00000035678	6.31029	3.45034	0.863145	3.99741	6.40398e-05	0.000692438	3.45034	10.9309
ENSMUSG00000026479	9.45098	4.59047	1.15015	3.99119	6.57433e-05	0.000710134	4.59047	24.0918
ENSMUSG00000056692	716.104	-1.34705	0.337812	-3.98756	6.67567e-05	0.000720307	1.34705	-2.54391
ENSMUSG00000070348	27.598	-1.84244	0.462075	-3.98733	6.68207e-05	0.000720307	1.84244	-3.58617
ENSMUSG00000025758	13.1819	-1.18815	0.298056	-3.98632	6.71049e-05	0.000722637	1.18815	-2.2786
ENSMUSG00000021765	8.20755	4.16218	1.04441	3.98521	6.74207e-05	0.000725302	4.16218	17.9036
ENSMUSG00000050967	4.6594	4.2197	1.05891	3.98495	6.74951e-05	0.000725368	4.2197	18.6318
ENSMUSG00000002307	87.0754	0.871233	0.218752	3.98274	6.81258e-05	0.0007308	0.871233	1.82923
ENSMUSG00000006611	23.3973	-1.62628	0.408336	-3.98269	6.81382e-05	0.0007308	1.62628	-3.08716
ENSMUSG00000025402	36.5029	1.11069	0.278899	3.9824	6.82227e-05	0.000730968	1.11069	2.15948
ENSMUSG00000101609	16.1321	-1.13594	0.285288	-3.98174	6.84112e-05	0.000732248	1.13594	-2.19762
ENSMUSG00000019194	11.9455	-1.61838	0.406547	-3.98078	6.86902e-05	0.000734166	1.61838	-3.07029
ENSMUSG00000034116	282.527	0.589714	0.148145	3.98064	6.87287e-05	0.000734166	0.589714	1.50495
ENSMUSG00000105906	43.2586	-1.38358	0.347897	-3.97698	6.97947e-05	0.000744804	1.38358	-2.60915
ENSMUSG00000023990	49.8681	-0.977504	0.245855	-3.97594	7.0103e-05	0.000746728	0.977504	-1.96906
ENSMUSG00000031015	95.1698	-1.19017	0.299347	-3.97589	7.01156e-05	0.000746728	1.19017	-2.2818
ENSMUSG00000003352	25.6234	1.76067	0.443239	3.97228	7.11883e-05	0.000757392	1.76067	3.38855
ENSMUSG00000023026	74.5058	-0.672813	0.169396	-3.97183	7.13211e-05	0.000758046	0.672813	-1.59418
ENSMUSG00000024660	110.959	-1.03495	0.260735	-3.96937	7.20626e-05	0.00076516	1.03495	-2.04905
ENSMUSG00000026197	70.3858	1.42164	0.358181	3.96904	7.21625e-05	0.000765456	1.42164	2.67889
ENSMUSG00000028917	49.1323	1.15807	0.291883	3.96759	7.26016e-05	0.000769345	1.15807	2.23159
ENSMUSG00000072621	16.3481	1.96222	0.49469	3.96657	7.29143e-05	0.000771889	1.96222	3.89662
ENSMUSG00000031600	38.3841	0.859595	0.216786	3.96518	7.33419e-05	0.000775642	0.859595	1.81453
ENSMUSG00000030447	215.303	1.09625	0.276681	3.96215	7.42789e-05	0.000783989	1.09625	2.13798
ENSMUSG00000025790	39.399	1.47693	0.372811	3.9616	7.44506e-05	0.000784585	1.47693	2.78355
ENSMUSG00000039699	10.1964	3.58179	0.904151	3.96149	7.44831e-05	0.000784585	3.58179	11.9736
ENSMUSG00000034160	328.148	-0.825357	0.208442	-3.95964	7.50625e-05	0.000789905	0.825357	-1.77197
ENSMUSG00000024673	196.609	-1.58767	0.401319	-3.95614	7.61711e-05	0.000799985	1.58767	-3.00564
ENSMUSG00000036256	23.9017	2.76412	0.699022	3.95427	7.6768e-05	0.000805457	2.76412	6.79335
ENSMUSG00000022280	42.0162	0.843229	0.213327	3.95276	7.72536e-05	0.000809752	0.843229	1.79406
ENSMUSG00000024778	40.9039	1.70246	0.430934	3.95061	7.79509e-05	0.000816255	1.70246	3.25454
ENSMUSG00000024091	81.5287	0.70018	0.177299	3.94915	7.84293e-05	0.000820455	0.70018	1.62471
ENSMUSG00000003418	7.06945	-1.90934	0.483985	-3.94503	7.97887e-05	0.000833854	1.90934	-3.75636
ENSMUSG00000021624	54.5319	-1.44328	0.365888	-3.94458	7.99386e-05	0.000834599	1.44328	-2.71938
ENSMUSG00000004044	60.8326	1.72241	0.436787	3.94336	8.03462e-05	0.000836389	1.72241	3.29987
ENSMUSG00000004709	63.5561	1.49838	0.379958	3.94353	8.029e-05	0.000836389	1.49838	2.82525
ENSMUSG00000030322	11.0598	-1.22336	0.310219	-3.94353	8.0291e-05	0.000836389	1.22336	-2.3349
ENSMUSG00000099974	14.0261	2.03803	0.516885	3.94291	8.04973e-05	0.00083714	2.03803	4.10685
ENSMUSG00000049436	8.11901	3.4362	0.871699	3.94196	8.08182e-05	0.000839655	3.4362	10.8243
ENSMUSG00000021811	29.0475	-1.03189	0.261844	-3.94087	8.11856e-05	0.000842648	1.03189	-2.04471
ENSMUSG00000026639	10.9846	2.11053	0.535677	3.93994	8.15029e-05	0.000845115	2.11053	4.31851
ENSMUSG00000076617	1300.68	-1.25014	0.317354	-3.93925	8.17359e-05	0.000846704	1.25014	-2.37864
ENSMUSG00000028266	56.6732	0.754482	0.191756	3.93459	8.334e-05	0.00086248	0.754482	1.68703
ENSMUSG00000037466	14.016	-1.17715	0.29982	-3.92618	8.63044e-05	0.000892288	1.17715	-2.26129
ENSMUSG00000002900	15.6239	2.3175	0.590674	3.92348	8.72795e-05	0.000900616	2.3175	4.98466
ENSMUSG00000068105	73.8751	-1.57341	0.401014	-3.92357	8.72473e-05	0.000900616	1.57341	-2.97606
ENSMUSG00000032231	455.314	0.846658	0.216005	3.91962	8.86888e-05	0.00091427	0.846658	1.79833
ENSMUSG00000021880	27.5035	-1.40807	0.359663	-3.91497	9.04149e-05	0.000929027	1.40807	-2.65382
ENSMUSG00000022391	104.546	-0.630453	0.161043	-3.91482	9.04703e-05	0.000929027	0.630453	-1.54805
ENSMUSG00000027203	26.461	-1.05125	0.268505	-3.91521	9.03267e-05	0.000929027	1.05125	-2.07233
ENSMUSG00000039745	155.407	1.72267	0.440002	3.91514	9.03526e-05	0.000929027	1.72267	3.30047
ENSMUSG00000027555	10.0386	2.54006	0.64892	3.91428	9.0673e-05	0.000929311	2.54006	5.81613
ENSMUSG00000028944	18.3113	-0.983882	0.251488	-3.91225	9.14407e-05	0.000936275	0.983882	-1.97778
ENSMUSG00000036046	176.578	-1.00356	0.25661	-3.91083	9.19809e-05	0.000940899	1.00356	-2.00494
ENSMUSG00000005514	162.585	1.4285	0.3655	3.90833	9.2935e-05	0.000949743	1.4285	2.69166
ENSMUSG00000032782	13.7831	-1.16181	0.297551	-3.90458	9.43879e-05	0.000963664	1.16181	-2.23738
ENSMUSG00000076609	341.058	-1.6586	0.424896	-3.90355	9.47908e-05	0.000966848	1.6586	-3.15711
ENSMUSG00000061540	82.935	6.39328	1.63829	3.9024	9.52425e-05	0.000970523	6.39328	84.0563
ENSMUSG00000061950	88.8603	0.78185	0.200386	3.90171	9.55159e-05	0.000972375	0.78185	1.71933
ENSMUSG00000034205	9.59695	3.3419	0.856629	3.90122	9.57106e-05	0.000973424	3.3419	10.1394
ENSMUSG00000029919	15.5319	2.25874	0.579046	3.90079	9.58807e-05	0.000974221	2.25874	4.78572
ENSMUSG00000037921	24.5471	1.90393	0.488966	3.8938	9.86868e-05	0.00100178	1.90393	3.74232
ENSMUSG00000032096	165.743	0.604641	0.15549	3.88862	0.000100815	0.0010224	0.604641	1.5206
ENSMUSG00000057098	35.8788	-1.5008	0.386136	-3.88671	0.000101613	0.00102951	1.5008	-2.82999
ENSMUSG00000023224	82.7739	3.10161	0.798069	3.88639	0.000101744	0.00102986	3.10161	8.58376
ENSMUSG00000046157	69.4596	-0.732193	0.188618	-3.88188	0.000103652	0.00104817	0.732193	-1.66116
ENSMUSG00000044250	29.7063	-0.857816	0.22103	-3.881	0.000104029	0.00105098	0.857816	-1.81229
ENSMUSG00000044674	16.3944	1.86118	0.480125	3.87644	0.000105994	0.00106982	1.86118	3.63304
ENSMUSG00000039067	82.2122	0.689549	0.178076	3.87221	0.000107851	0.0010865	0.689549	1.61278
ENSMUSG00000052957	9.78942	3.69614	0.954695	3.87154	0.000108151	0.00108848	3.69614	12.9613
ENSMUSG00000056220	24.918	1.46355	0.378055	3.87126	0.000108276	0.00108871	1.46355	2.75786
ENSMUSG00000085603	9.54055	-1.33372	0.344904	-3.86691	0.000110222	0.00110722	1.33372	-2.52051
ENSMUSG00000049037	107.586	1.41337	0.365828	3.86349	0.000111778	0.00112179	1.41337	2.66359
ENSMUSG00000054434	25.5664	1.74074	0.450971	3.85999	0.000113391	0.00113583	1.74074	3.34207
ENSMUSG00000051391	241.16	0.723276	0.187514	3.85718	0.000114705	0.00114791	0.723276	1.65093
ENSMUSG00000012443	38.9436	-1.38628	0.359498	-3.85614	0.000115191	0.0011517	1.38628	-2.61403
ENSMUSG00000026311	418.91	-1.79993	0.466799	-3.8559	0.000115305	0.00115175	1.79993	-3.48203
ENSMUSG00000046768	14.7507	1.59098	0.41268	3.85523	0.00011562	0.00115273	1.59098	3.01253
ENSMUSG00000108414	137.026	1.63266	0.423484	3.85529	0.00011559	0.00115273	1.63266	3.10083
ENSMUSG00000040354	96.5482	0.923776	0.239662	3.8545	0.000115967	0.00115402	0.923776	1.89707
ENSMUSG00000040612	9.13748	3.56141	0.923941	3.85459	0.000115925	0.00115402	3.56141	11.8057
ENSMUSG00000006456	67.7171	-0.993731	0.257885	-3.85339	0.000116492	0.00115815	0.993731	-1.99133
ENSMUSG00000030609	64.5338	1.56438	0.406225	3.85103	0.000117624	0.00116832	1.56438	2.95751
ENSMUSG00000009621	65.1523	-0.68225	0.177259	-3.84889	0.000118655	0.00117607	0.68225	-1.60464
ENSMUSG00000027611	6.68019	4.0918	1.06316	3.84872	0.000118737	0.00117607	4.0918	17.0511
ENSMUSG00000078700	20.1534	-1.66402	0.432336	-3.84891	0.000118643	0.00117607	1.66402	-3.16899
ENSMUSG00000058056	35.8164	1.86983	0.486027	3.84717	0.000119489	0.00118241	1.86983	3.6549
ENSMUSG00000026669	16.251	-0.909418	0.236444	-3.84623	0.000119947	0.00118585	0.909418	-1.87829
ENSMUSG00000037295	58.4306	-0.709589	0.184514	-3.84573	0.000120195	0.00118719	0.709589	-1.63534
ENSMUSG00000005534	64.706	-0.893884	0.232489	-3.84485	0.000120626	0.00118991	0.893884	-1.85817
ENSMUSG00000028328	2392.25	1.74802	0.454655	3.84471	0.000120694	0.00118991	1.74802	3.35897
ENSMUSG00000000157	30.8899	1.45071	0.377481	3.84314	0.000121469	0.00119644	1.45071	2.73343
ENSMUSG00000023951	29.7592	2.03735	0.530363	3.84143	0.000122321	0.00120325	2.03735	4.10491
ENSMUSG00000048154	297.721	-0.607829	0.158235	-3.84129	0.000122387	0.00120325	0.607829	-1.52396
ENSMUSG00000031557	142.109	-0.678005	0.176592	-3.83939	0.000123338	0.00121148	0.678005	-1.59993
ENSMUSG00000047880	44.8796	-1.71155	0.446595	-3.83246	0.000126871	0.00124502	1.71155	-3.27513
ENSMUSG00000032060	11.3828	3.36913	0.879352	3.83138	0.000127427	0.00124933	3.36913	10.3326
ENSMUSG00000069833	678.621	-1.10356	0.288085	-3.83067	0.000127792	0.00125175	1.10356	-2.14884
ENSMUSG00000034675	9.94891	2.70577	0.706674	3.82888	0.000128729	0.00125861	2.70577	6.52405
ENSMUSG00000074785	77.079	-0.801249	0.209259	-3.82897	0.000128679	0.00125861	0.801249	-1.74261
ENSMUSG00000021759	21.3301	1.91774	0.501093	3.82711	0.000129658	0.00126652	1.91774	3.7783
ENSMUSG00000079003	39.4183	-0.78494	0.205118	-3.82677	0.000129836	0.00126709	0.78494	-1.72302
ENSMUSG00000025372	28.1659	-1.16324	0.304016	-3.82623	0.000130122	0.00126872	1.16324	-2.23959
ENSMUSG00000020346	103.394	-0.614314	0.160758	-3.82135	0.000132723	0.00129289	0.614314	-1.53083
ENSMUSG00000021832	81.4943	0.773253	0.202478	3.81895	0.000134024	0.0013039	0.773253	1.70912
ENSMUSG00000034707	271.884	1.0712	0.280506	3.81881	0.000134098	0.0013039	1.0712	2.10118
ENSMUSG00000019947	45.7748	1.07975	0.282766	3.81854	0.000134244	0.00130412	1.07975	2.11367
ENSMUSG00000042688	104.489	0.802619	0.210202	3.81831	0.000134367	0.00130412	0.802619	1.74426
ENSMUSG00000020122	20.5661	3.58816	0.940169	3.81651	0.000135354	0.0013125	3.58816	12.0267
ENSMUSG00000025969	24.4339	1.71454	0.449364	3.81547	0.000135921	0.0013168	1.71454	3.28191
ENSMUSG00000020120	604.812	0.99937	0.262175	3.81184	0.000137937	0.00133511	0.99937	1.99913
ENSMUSG00000032194	11.643	-1.67612	0.439933	-3.80995	0.000138997	0.00134415	1.67612	-3.19567
ENSMUSG00000040447	10.2675	-1.42484	0.374193	-3.80778	0.000140219	0.00135473	1.42484	-2.68486
ENSMUSG00000053007	5.90466	3.33787	0.877255	3.80491	0.000141858	0.00136932	3.33787	10.1111
ENSMUSG00000029270	11.8766	-1.24753	0.327922	-3.80435	0.000142179	0.00137116	1.24753	-2.37435
ENSMUSG00000059108	95.4038	0.98202	0.25817	3.80377	0.00014251	0.00137312	0.98202	1.97523
ENSMUSG00000030867	19.9494	-1.09106	0.286862	-3.80345	0.000142696	0.00137366	1.09106	-2.13031
ENSMUSG00000042489	27.6385	-1.15295	0.303192	-3.8027	0.000143131	0.00137659	1.15295	-2.22368
ENSMUSG00000023830	140.194	0.897512	0.236234	3.79926	0.000145132	0.00139292	0.897512	1.86285
ENSMUSG00000028772	74.8884	-0.951432	0.250436	-3.7991	0.000145222	0.00139292	0.951432	-1.93379
ENSMUSG00000031392	261.64	-1.03018	0.271134	-3.79953	0.000144972	0.00139292	1.03018	-2.04228
ENSMUSG00000030346	7.34601	-1.49161	0.39285	-3.79691	0.000146512	0.00140403	1.49161	-2.81203
ENSMUSG00000029119	89.6836	-0.754543	0.19875	-3.79645	0.000146782	0.00140535	0.754543	-1.6871
ENSMUSG00000017499	14.7216	-1.28244	0.337843	-3.79596	0.000147071	0.00140583	1.28244	-2.4325
ENSMUSG00000028341	11.1437	1.78219	0.469502	3.79592	0.000147098	0.00140583	1.78219	3.43949
ENSMUSG00000027215	317.261	-1.20395	0.317325	-3.79406	0.000148205	0.00141261	1.20395	-2.30369
ENSMUSG00000032239	40.4384	-0.594589	0.156712	-3.79414	0.000148153	0.00141261	0.594589	-1.51004
ENSMUSG00000074519	15.3705	-1.33421	0.351628	-3.79439	0.000148006	0.00141261	1.33421	-2.52138
ENSMUSG00000079547	20.8129	-1.28099	0.337781	-3.79236	0.000149224	0.00142104	1.28099	-2.43005
ENSMUSG00000037185	70.0704	-1.33906	0.353136	-3.79191	0.000149495	0.00142235	1.33906	-2.52986
ENSMUSG00000029177	43.5608	-0.950915	0.25083	-3.79107	0.00015	0.00142588	0.950915	-1.9331
ENSMUSG00000075590	7.31099	4.62774	1.22144	3.78877	0.000151394	0.00143784	4.62774	24.7223
ENSMUSG00000024772	455.154	0.899743	0.237904	3.78196	0.0001556	0.00147514	0.899743	1.86573
ENSMUSG00000032311	9.08132	3.659	0.967594	3.78155	0.000155855	0.00147625	3.659	12.6319
ENSMUSG00000021466	21.6366	-0.99658	0.26357	-3.78108	0.000156147	0.00147769	0.99658	-1.99526
ENSMUSG00000035181	53.3031	-0.71012	0.18783	-3.78066	0.000156413	0.00147889	0.71012	-1.63594
ENSMUSG00000057522	812.49	-1.33213	0.352379	-3.7804	0.000156575	0.00147911	1.33213	-2.51775
ENSMUSG00000006301	39.1976	1.17029	0.30968	3.77903	0.00015744	0.00148589	1.17029	2.25057
ENSMUSG00000023068	59.9527	0.887234	0.234825	3.77829	0.000157912	0.00148708	0.887234	1.84963
ENSMUSG00000034329	6.71862	-1.48778	0.393804	-3.77796	0.00015812	0.00148708	1.48778	-2.80456
ENSMUSG00000056537	70.9385	0.626495	0.165819	3.77818	0.00015798	0.00148708	0.626495	1.54381
ENSMUSG00000004931	37.2793	0.942929	0.249624	3.7774	0.000158477	0.00148912	0.942929	1.92243
ENSMUSG00000042292	99.0712	-0.67726	0.17935	-3.77618	0.00015925	0.00149506	0.67726	-1.5991
ENSMUSG00000025791	48.0724	1.55244	0.411317	3.77431	0.000160448	0.00150498	1.55244	2.93313
ENSMUSG00000053483	26.0469	-0.740499	0.196258	-3.77309	0.000161239	0.00151107	0.740499	-1.67075
ENSMUSG00000025578	8.0866	-1.50316	0.398553	-3.77155	0.000162236	0.00151906	1.50316	-2.83463
ENSMUSG00000104348	11.2529	2.09428	0.555374	3.77094	0.000162632	0.00152143	2.09428	4.27014
ENSMUSG00000095609	12.7666	1.80584	0.479127	3.76903	0.000163883	0.00153179	1.80584	3.49633
ENSMUSG00000032290	34.1055	0.925849	0.245753	3.76739	0.000164961	0.00154051	0.925849	1.8998
ENSMUSG00000060962	5.44252	3.95653	1.05112	3.7641	0.000167147	0.00155955	3.95653	15.5251
ENSMUSG00000028343	57.7364	0.86238	0.229364	3.75987	0.000170003	0.00158064	0.86238	1.81803
ENSMUSG00000074272	96.3437	-1.04392	0.277632	-3.7601	0.000169843	0.00158064	1.04392	-2.06183
ENSMUSG00000089764	35.7829	-2.28723	0.608255	-3.76031	0.000169701	0.00158064	2.28723	-4.88118
ENSMUSG00000063406	62.2566	0.927466	0.246785	3.7582	0.000171142	0.00158984	0.927466	1.90193
ENSMUSG00000022885	74.2415	-1.07667	0.287055	-3.75075	0.000176305	0.00163637	1.07667	-2.10916
ENSMUSG00000104713	8.47375	2.55946	0.682432	3.7505	0.000176486	0.00163662	2.55946	5.89486
ENSMUSG00000036499	53.2338	1.06147	0.283186	3.74832	0.00017802	0.00164797	1.06147	2.08706
ENSMUSG00000070808	77.5523	-0.745538	0.198898	-3.74834	0.000178011	0.00164797	0.745538	-1.6766
ENSMUSG00000053560	91.715	0.7256	0.193628	3.7474	0.000178678	0.00165261	0.7256	1.65359
ENSMUSG00000056025	21.0188	1.84758	0.493088	3.74696	0.000178993	0.00165409	1.84758	3.59895
ENSMUSG00000020167	142.414	-0.711226	0.189875	-3.74575	0.000179854	0.0016606	0.711226	-1.6372
ENSMUSG00000023961	10.9921	1.80474	0.482451	3.74076	0.000183464	0.00169246	1.80474	3.49365
ENSMUSG00000050029	55.8514	0.662314	0.177095	3.73988	0.000184107	0.00169692	0.662314	1.58262
ENSMUSG00000023905	7.28625	3.71972	0.995374	3.73701	0.000186221	0.00171491	3.71972	13.1749
ENSMUSG00000024855	64.111	-0.642534	0.172171	-3.73195	0.000190001	0.0017482	0.642534	-1.56107
ENSMUSG00000026655	149.723	-0.612201	0.164069	-3.73136	0.00019045	0.00175083	0.612201	-1.52859
ENSMUSG00000031714	27.4149	1.0871	0.291432	3.73018	0.000191341	0.00175597	1.0871	2.12446
ENSMUSG00000046541	36.8545	-1.09575	0.29374	-3.73035	0.000191213	0.00175597	1.09575	-2.13725
ENSMUSG00000028874	316.473	0.977913	0.262345	3.72758	0.000193329	0.00177268	0.977913	1.96961
ENSMUSG00000045312	7.39111	3.03633	0.815154	3.72485	0.000195428	0.00179039	3.03633	8.20401
ENSMUSG00000029407	121.29	0.636835	0.171155	3.72081	0.000198587	0.00181776	0.636835	1.55491
ENSMUSG00000018286	100.845	0.641427	0.172499	3.71843	0.000200467	0.00183338	0.641427	1.55987
ENSMUSG00000030979	83.2242	1.54647	0.415925	3.71814	0.000200696	0.0018339	1.54647	2.92101
ENSMUSG00000055407	8.69134	3.64906	0.98187	3.71644	0.00020205	0.00184468	3.64906	12.5452
ENSMUSG00000059436	345.604	-1.28164	0.345007	-3.71483	0.000203341	0.00185328	1.28164	-2.43115
ENSMUSG00000031375	26.3893	2.33475	0.628838	3.7128	0.00020498	0.00186661	2.33475	5.04463
ENSMUSG00000081723	28.9924	2.08033	0.560471	3.71175	0.000205834	0.00187279	2.08033	4.22903
ENSMUSG00000040829	6.64544	2.99476	0.807126	3.7104	0.000206929	0.00188114	2.99476	7.97102
ENSMUSG00000037548	42.3964	-1.49308	0.402534	-3.70919	0.000207921	0.00188854	1.49308	-2.81488
ENSMUSG00000039886	25.6523	1.44721	0.390231	3.7086	0.000208407	0.00189134	1.44721	2.7268
ENSMUSG00000031403	60.9657	-0.756846	0.204093	-3.70834	0.000208623	0.00189168	0.756846	-1.68979
ENSMUSG00000074743	12.9917	-1.67039	0.450695	-3.70625	0.000210353	0.00190574	1.67039	-3.183
ENSMUSG00000046949	14.8093	-1.42384	0.384259	-3.70541	0.000211049	0.00191042	1.42384	-2.68298
ENSMUSG00000019699	26.515	-0.905247	0.244482	-3.70271	0.000213309	0.00192759	0.905247	-1.87287
ENSMUSG00000029501	51.3106	-0.630131	0.170174	-3.70286	0.000213183	0.00192759	0.630131	-1.54771
ENSMUSG00000017716	25.8034	-1.09665	0.296445	-3.69935	0.000216153	0.00195163	1.09665	-2.13858
ENSMUSG00000030787	23.4592	-2.97221	0.805042	-3.692	0.000222502	0.00200724	2.97221	-7.84738
ENSMUSG00000022558	90.6963	0.717637	0.194586	3.68803	0.000226001	0.00203535	0.717637	1.64449
ENSMUSG00000082284	9.81362	-1.83242	0.49705	-3.6866	0.000227274	0.00204508	1.83242	-3.56135
ENSMUSG00000015013	36.5981	-0.878615	0.238378	-3.6858	0.000227984	0.00204974	0.878615	-1.83861
ENSMUSG00000028837	102.776	0.59832	0.162357	3.68522	0.000228505	0.00205268	0.59832	1.51395
ENSMUSG00000015291	221.463	-0.649226	0.176286	-3.68279	0.000230693	0.00207058	0.649226	-1.56833
ENSMUSG00000031673	11.2751	2.84726	0.773583	3.68061	0.000232678	0.00208565	2.84726	7.19632
ENSMUSG00000037151	6.33277	-1.54977	0.421075	-3.68051	0.000232765	0.00208565	1.54977	-2.92771
ENSMUSG00000036636	77.6066	0.830049	0.225607	3.67918	0.000233988	0.00209484	0.830049	1.77775
ENSMUSG00000033581	14.792	1.94241	0.528071	3.67832	0.000234777	0.00210014	1.94241	3.84348
ENSMUSG00000054517	15.4516	-1.10492	0.300624	-3.67542	0.000237455	0.00212231	1.10492	-2.15087
ENSMUSG00000020808	6.31429	-1.82976	0.497918	-3.67482	0.000238019	0.00212555	1.82976	-3.55477
ENSMUSG00000020089	42.8595	1.06549	0.290126	3.6725	0.000240185	0.0021431	1.06549	2.09288
ENSMUSG00000028076	20.4518	-0.908172	0.247332	-3.67187	0.000240782	0.00214661	0.908172	-1.87667
ENSMUSG00000025278	270.999	-1.19284	0.3249	-3.67139	0.000241232	0.00214883	1.19284	-2.28602
ENSMUSG00000022623	10.5876	-1.8717	0.510189	-3.66865	0.000243839	0.00217023	1.8717	-3.65964
ENSMUSG00000020097	159.746	1.16819	0.318505	3.66772	0.000244725	0.00217629	1.16819	2.24729
ENSMUSG00000055782	14.5928	-1.49695	0.408166	-3.6675	0.000244935	0.00217633	1.49695	-2.82245
ENSMUSG00000069814	295.829	1.90975	0.520801	3.66694	0.000245468	0.00217925	1.90975	3.75743
ENSMUSG00000029605	35.1221	1.28331	0.350182	3.66468	0.000247651	0.00219427	1.28331	2.43396
ENSMUSG00000053101	41.6645	1.40238	0.382676	3.66467	0.00024766	0.00219427	1.40238	2.64338
ENSMUSG00000057137	25.6172	1.18917	0.324508	3.66454	0.00024778	0.00219427	1.18917	2.28022
ENSMUSG00000045917	42.4878	1.14598	0.312808	3.66352	0.000248772	0.00220122	1.14598	2.21296
ENSMUSG00000031502	105.87	2.56314	0.699978	3.66175	0.0002505	0.00221466	2.56314	5.90994
ENSMUSG00000031987	59.6481	0.802228	0.21911	3.6613	0.000250938	0.00221668	0.802228	1.74379
ENSMUSG00000038593	20.3877	-0.815395	0.222767	-3.6603	0.000251917	0.00222349	0.815395	-1.75978
ENSMUSG00000026701	249.497	0.791518	0.216344	3.6586	0.000253596	0.00223645	0.791518	1.73089
ENSMUSG00000021591	65.4352	1.03616	0.283319	3.65722	0.000254966	0.00224356	1.03616	2.05076
ENSMUSG00000024897	7.1045	-1.61129	0.440587	-3.65715	0.000255037	0.00224356	1.61129	-3.05525
ENSMUSG00000052031	10.8032	-1.15232	0.315082	-3.65721	0.000254977	0.00224356	1.15232	-2.22271
ENSMUSG00000037972	86.9727	-1.14129	0.312246	-3.65509	0.000257091	0.00225976	1.14129	-2.20578
ENSMUSG00000031333	42.8279	-0.79943	0.218794	-3.6538	0.000258391	0.00226931	0.79943	-1.74041
ENSMUSG00000032245	26.6096	-0.862956	0.236226	-3.6531	0.000259096	0.00227362	0.862956	-1.81876
ENSMUSG00000023947	62.5981	0.789351	0.216156	3.65177	0.000260443	0.00228217	0.789351	1.7283
ENSMUSG00000026126	70.1048	-0.89607	0.245397	-3.65152	0.000260697	0.00228217	0.89607	-1.86099
ENSMUSG00000079363	104.211	1.63171	0.44686	3.6515	0.000260716	0.00228217	1.63171	3.0988
ENSMUSG00000029798	64.7972	1.28999	0.353347	3.65079	0.000261439	0.00228662	1.28999	2.44527
ENSMUSG00000024610	1070.73	-1.18801	0.325894	-3.64537	0.000267005	0.00233338	1.18801	-2.27838
ENSMUSG00000053835	135.365	1.00182	0.275067	3.64211	0.00027041	0.00236119	1.00182	2.00253
ENSMUSG00000033863	36.0039	1.46467	0.402243	3.64127	0.000271299	0.00236701	1.46467	2.76001
ENSMUSG00000066150	66.1128	1.02991	0.282885	3.64075	0.000271843	0.00236981	1.02991	2.0419
ENSMUSG00000038685	35.4425	-0.656922	0.180458	-3.64031	0.00027231	0.00237193	0.656922	-1.57671
ENSMUSG00000090841	1149.96	-1.27777	0.351059	-3.63975	0.000272904	0.00237516	1.27777	-2.42463
ENSMUSG00000021068	151.867	-0.657631	0.180703	-3.63929	0.000273387	0.00237547	0.657631	-1.57749
ENSMUSG00000049103	55.2763	-1.17867	0.323855	-3.63949	0.000273177	0.00237547	1.17867	-2.26368
ENSMUSG00000022757	48.6134	0.688985	0.189359	3.63851	0.000274225	0.0023808	0.688985	1.61215
ENSMUSG00000026072	23.891	3.13932	0.863387	3.63605	0.000276846	0.00240159	3.13932	8.8111
ENSMUSG00000020330	12.7541	-1.16774	0.321236	-3.63515	0.000277818	0.00240805	1.16774	-2.2466
ENSMUSG00000031422	84.0575	0.768202	0.211365	3.63447	0.000278551	0.00241244	0.768202	1.70315
ENSMUSG00000034480	43.5755	1.06738	0.293857	3.63232	0.000280886	0.00243068	1.06738	2.09563
ENSMUSG00000070031	76.5196	0.783857	0.215842	3.63162	0.000281648	0.00243529	0.783857	1.72173
ENSMUSG00000027330	5012.33	-1.69856	0.467755	-3.6313	0.000281993	0.00243629	1.69856	-3.24577
ENSMUSG00000025178	79.2541	0.694723	0.191336	3.63091	0.000282424	0.00243803	0.694723	1.61857
ENSMUSG00000056493	98.2863	-0.604053	0.166472	-3.62855	0.000285017	0.00245842	0.604053	-1.51998
ENSMUSG00000006715	13.1391	-0.970394	0.267487	-3.62782	0.000285824	0.00246338	0.970394	-1.95938
ENSMUSG00000051498	17.7898	1.54594	0.426399	3.62558	0.000288318	0.00248285	1.54594	2.91994
ENSMUSG00000022438	195.478	-1.21947	0.33659	-3.623	0.000291202	0.00250566	1.21947	-2.32861
ENSMUSG00000022865	16.6898	3.07143	0.847923	3.6223	0.000291993	0.00251043	3.07143	8.40609
ENSMUSG00000075122	17.2538	1.64896	0.45559	3.6194	0.000295281	0.00253665	1.64896	3.13608
ENSMUSG00000026229	99.073	0.628183	0.173853	3.6133	0.000302324	0.00259505	0.628183	1.54562
ENSMUSG00000020484	243.752	0.736597	0.204091	3.60917	0.000307183	0.00263463	0.736597	1.66624
ENSMUSG00000094420	9.80605	-1.46875	0.40709	-3.60792	0.000308659	0.00264515	1.46875	-2.76782
ENSMUSG00000034459	289.398	1.38278	0.383443	3.60622	0.000310685	0.00265395	1.38278	2.6077
ENSMUSG00000047714	47.2528	0.658211	0.182623	3.6042	0.000313117	0.00267183	0.658211	1.57812
ENSMUSG00000073418	284.86	-1.99894	0.554775	-3.60315	0.000314382	0.00267782	1.99894	-3.99705
ENSMUSG00000050565	131.209	0.748908	0.208094	3.5989	0.000319568	0.00271889	0.748908	1.68052
ENSMUSG00000055401	20.9108	1.26789	0.352466	3.5972	0.000321658	0.00273448	1.26789	2.40809
ENSMUSG00000038205	18.5004	-1.01093	0.281246	-3.59445	0.000325078	0.00276134	1.01093	-2.0152
ENSMUSG00000049130	122.196	1.13097	0.314969	3.59075	0.00032973	0.00279639	1.13097	2.19006
ENSMUSG00000023015	40.2932	-1.00234	0.27918	-3.5903	0.000330292	0.00279668	1.00234	-2.00325
ENSMUSG00000018848	59.9655	0.701485	0.195421	3.58962	0.000331165	0.00280184	0.701485	1.62618
ENSMUSG00000062510	7.278	-1.35902	0.378944	-3.58635	0.000335345	0.00283494	1.35902	-2.56512
ENSMUSG00000050410	13.2407	-1.3364	0.372869	-3.5841	0.000338241	0.00285715	1.3364	-2.5252
ENSMUSG00000020911	14.8861	1.70933	0.477069	3.58298	0.000339696	0.00286716	1.70933	3.27009
ENSMUSG00000021185	9.94122	-1.47289	0.411282	-3.5812	0.000342016	0.00288445	1.47289	-2.77577
ENSMUSG00000057561	48.5063	0.838077	0.234156	3.57914	0.000344733	0.00290506	0.838077	1.78767
ENSMUSG00000037148	37.4869	-0.97017	0.271189	-3.57747	0.00034694	0.00292134	0.97017	-1.95907
ENSMUSG00000026709	8.85786	-1.07532	0.30074	-3.57557	0.000349469	0.0029403	1.07532	-2.10718
ENSMUSG00000059479	16.8209	-1.33489	0.373801	-3.57112	0.000355462	0.00298835	1.33489	-2.52256
ENSMUSG00000006362	123.304	-1.11828	0.313272	-3.56966	0.000357441	0.00300261	1.11828	-2.17088
ENSMUSG00000031295	30.3509	-0.668673	0.187421	-3.56776	0.00036004	0.00302206	0.668673	-1.58961
ENSMUSG00000021102	1997.59	-1.72335	0.483164	-3.5668	0.00036137	0.00302895	1.72335	-3.30202
ENSMUSG00000026864	692.404	0.809445	0.226956	3.56653	0.000361734	0.00302895	0.809445	1.75254
ENSMUSG00000037202	8.63629	2.29875	0.644549	3.56644	0.000361866	0.00302895	2.29875	4.9203
ENSMUSG00000046668	26.6227	-0.947332	0.265631	-3.56634	0.000362002	0.00302895	0.947332	-1.9283
ENSMUSG00000032301	74.8175	0.753238	0.211249	3.56565	0.00036296	0.00303458	0.753238	1.68557
ENSMUSG00000030966	42.6563	0.911366	0.255723	3.56388	0.000365417	0.00305129	0.911366	1.88082
ENSMUSG00000032267	20.0167	-0.810807	0.227512	-3.56379	0.000365534	0.00305129	0.810807	-1.75419
ENSMUSG00000059316	55.6204	0.862597	0.242204	3.56145	0.000368816	0.00307626	0.862597	1.81831
ENSMUSG00000020493	8.86092	-1.23956	0.348124	-3.56069	0.000369875	0.00308268	1.23956	-2.36127
ENSMUSG00000020260	50.883	0.85523	0.240206	3.56041	0.000370277	0.00308361	0.85523	1.80905
ENSMUSG00000020107	88.3015	0.97496	0.273872	3.55991	0.000370978	0.00308703	0.97496	1.96559
ENSMUSG00000095105	13.5617	-1.58385	0.44497	-3.55946	0.000371622	0.00308996	1.58385	-2.99769
ENSMUSG00000042496	16.2482	-0.90391	0.254005	-3.55863	0.000372798	0.00309732	0.90391	-1.87113
ENSMUSG00000031605	33.071	1.10985	0.312008	3.55711	0.000374961	0.00311042	1.10985	2.15823
ENSMUSG00000045094	14.0938	-1.72424	0.485289	-3.55301	0.000380843	0.00315675	1.72424	-3.30405
ENSMUSG00000041355	81.4495	0.80752	0.227429	3.55064	0.000384293	0.00318286	0.80752	1.7502
ENSMUSG00000012519	14.8963	1.43338	0.403807	3.54967	0.000385719	0.00319218	1.43338	2.70079
ENSMUSG00000040943	121.052	0.813818	0.2295	3.54604	0.000391061	0.00323387	0.813818	1.75786
ENSMUSG00000031431	250.703	0.723912	0.204327	3.5429	0.000395748	0.00326754	0.723912	1.65165
ENSMUSG00000056608	43.8553	-0.731457	0.206448	-3.54306	0.000395519	0.00326754	0.731457	-1.66032
ENSMUSG00000102644	8.34159	-1.50407	0.425002	-3.53898	0.000401673	0.00331388	1.50407	-2.83642
ENSMUSG00000042198	103.496	1.58115	0.447024	3.53706	0.000404608	0.00333551	1.58115	2.99209
ENSMUSG00000052656	27.8326	1.0814	0.305803	3.53625	0.000405847	0.00334312	1.0814	2.11608
ENSMUSG00000052459	121.531	0.825161	0.233471	3.53432	0.000408824	0.00336242	0.825161	1.77173
ENSMUSG00000026355	94.343	-0.710871	0.201177	-3.53355	0.000410015	0.00336961	0.710871	-1.63679
ENSMUSG00000031266	21.5787	1.74354	0.494035	3.52918	0.000416846	0.00342046	1.74354	3.34856
ENSMUSG00000020149	120.367	0.676321	0.19181	3.52599	0.00042191	0.00345666	0.676321	1.59806
ENSMUSG00000025534	145.565	-0.724526	0.205628	-3.52347	0.000425935	0.00348695	0.724526	-1.65236
ENSMUSG00000025068	50.3588	-0.728518	0.206888	-3.52132	0.000429411	0.0035127	0.728518	-1.65694
ENSMUSG00000024413	102.687	0.930241	0.264294	3.51972	0.000431999	0.00352844	0.930241	1.90559
ENSMUSG00000019832	77.4077	0.92894	0.264045	3.51811	0.000434633	0.00354449	0.92894	1.90388
ENSMUSG00000034659	29.566	-0.764068	0.217223	-3.51744	0.00043573	0.00355071	0.764068	-1.69827
ENSMUSG00000024952	74.6569	0.818953	0.232908	3.5162	0.000437768	0.0035622	0.818953	1.76412
ENSMUSG00000028821	304.513	1.27223	0.361842	3.51597	0.000438146	0.0035622	1.27223	2.41534
ENSMUSG00000037860	24.3987	-0.795334	0.226206	-3.51598	0.000438142	0.0035622	0.795334	-1.73548
ENSMUSG00000030082	181.277	0.651153	0.185332	3.51344	0.000442337	0.00359078	0.651153	1.57042
ENSMUSG00000035311	62.7464	0.852081	0.242586	3.51249	0.000443928	0.00360094	0.852081	1.8051
ENSMUSG00000022553	259.513	1.2081	0.344034	3.51157	0.000445467	0.00360791	1.2081	2.31033
ENSMUSG00000028832	29.4301	-1.36077	0.387491	-3.51174	0.000445175	0.00360791	1.36077	-2.56822
ENSMUSG00000024451	38.7104	-1.079	0.307669	-3.50703	0.000453145	0.0036673	1.079	-2.11258
ENSMUSG00000064289	88.3615	0.957431	0.27311	3.50566	0.000455477	0.00368337	0.957431	1.94185
ENSMUSG00000031438	13.8992	2.29196	0.654184	3.50354	0.000459112	0.00370993	2.29196	4.89721
ENSMUSG00000038534	26.7148	-0.768305	0.21933	-3.50297	0.000460108	0.00371515	0.768305	-1.70327
ENSMUSG00000057596	41.5842	1.01526	0.289892	3.50218	0.000461462	0.00372325	1.01526	2.02126
ENSMUSG00000000673	20.921	-1.64201	0.46909	-3.50041	0.000464541	0.00374525	1.64201	-3.121
ENSMUSG00000022221	65.1336	0.701982	0.20056	3.50011	0.000465068	0.00374666	0.701982	1.62674
ENSMUSG00000051615	56.2022	1.10652	0.316172	3.49974	0.00046571	0.00374899	1.10652	2.15326
ENSMUSG00000002489	50.5505	-0.648601	0.185354	-3.49925	0.000466562	0.003753	0.648601	-1.56765
ENSMUSG00000026737	588.965	-1.16648	0.333412	-3.49861	0.000467695	0.00375926	1.16648	-2.24463
ENSMUSG00000030788	26.2389	-0.838538	0.239694	-3.49837	0.000468117	0.00375981	0.838538	-1.78824
ENSMUSG00000069744	79.4366	0.600023	0.171539	3.49789	0.000468953	0.00376368	0.600023	1.51574
ENSMUSG00000063450	28.0823	-0.804683	0.230076	-3.49747	0.000469701	0.00376683	0.804683	-1.74676
ENSMUSG00000027175	11.0692	1.77011	0.506305	3.49614	0.000472033	0.00378268	1.77011	3.41081
ENSMUSG00000058318	46.6364	-0.620844	0.177744	-3.4929	0.000477805	0.00382316	0.620844	-1.53777
ENSMUSG00000023952	758.359	1.38519	0.396656	3.49217	0.000479107	0.00382877	1.38519	2.61207
ENSMUSG00000039377	24.7871	1.40389	0.402018	3.49211	0.000479227	0.00382877	1.40389	2.64614
ENSMUSG00000029175	39.8531	0.905194	0.259301	3.49089	0.000481408	0.0038433	0.905194	1.8728
ENSMUSG00000002835	37.5398	-0.811929	0.232732	-3.48869	0.000485393	0.0038693	0.811929	-1.75556
ENSMUSG00000085028	11.76	-1.12949	0.323756	-3.48871	0.00048536	0.0038693	1.12949	-2.18781
ENSMUSG00000027322	82.5294	1.95054	0.559296	3.48748	0.000487587	0.00388387	1.95054	3.86518
ENSMUSG00000042129	183.25	-0.911054	0.261486	-3.48413	0.000493733	0.00392804	0.911054	-1.88042
ENSMUSG00000081219	14.1907	2.94773	0.846061	3.48406	0.000493872	0.00392804	2.94773	7.71531
ENSMUSG00000034993	57.6987	1.13652	0.326274	3.48335	0.000495184	0.00393553	1.13652	2.19851
ENSMUSG00000020102	6.96268	-2.23261	0.640977	-3.48313	0.000495585	0.00393577	2.23261	-4.69983
ENSMUSG00000035765	42.4801	0.705594	0.202602	3.48266	0.000496455	0.00393973	0.705594	1.63082
ENSMUSG00000022272	43.8138	1.24356	0.357183	3.48158	0.000498466	0.00395273	1.24356	2.36782
ENSMUSG00000024120	74.4534	-0.61986	0.178156	-3.4793	0.00050272	0.00398349	0.61986	-1.53673
ENSMUSG00000053604	32.4768	-0.766977	0.220554	-3.47751	0.000506098	0.00400727	0.766977	-1.7017
ENSMUSG00000040128	109.835	0.709435	0.204057	3.47665	0.000507715	0.00401708	0.709435	1.63516
ENSMUSG00000040312	10.5089	-1.21292	0.349044	-3.47496	0.000510924	0.00403946	1.21292	-2.31806
ENSMUSG00000044701	8.7597	2.16419	0.623091	3.47331	0.000514085	0.00406142	2.16419	4.48214
ENSMUSG00000035629	69.2793	-1.03047	0.296795	-3.47201	0.000516585	0.00407814	1.03047	-2.04269
ENSMUSG00000038990	42.7932	-0.727682	0.209797	-3.4685	0.00052337	0.00412863	0.727682	-1.65598
ENSMUSG00000031007	68.248	0.792316	0.228645	3.46526	0.000529719	0.00417562	0.792316	1.73185
ENSMUSG00000037849	35.4486	1.43086	0.413058	3.46406	0.00053208	0.00419111	1.43086	2.69608
ENSMUSG00000054676	59.8856	0.962249	0.278041	3.46082	0.000538539	0.00423885	0.962249	1.94834
ENSMUSG00000040204	21.0882	-1.15862	0.33481	-3.46053	0.000539106	0.00424017	1.15862	-2.23244
ENSMUSG00000041762	7.38972	-1.22373	0.353653	-3.46026	0.000539659	0.00424138	1.22373	-2.3355
ENSMUSG00000041754	25.8632	1.23453	0.356801	3.46	0.000540172	0.00424227	1.23453	2.35305
ENSMUSG00000096630	10.8733	-2.25466	0.65183	-3.45897	0.000542243	0.00425538	2.25466	-4.77222
ENSMUSG00000013076	20.1912	1.99982	0.578218	3.45859	0.000543004	0.00425821	1.99982	3.99951
ENSMUSG00000038037	52.107	1.46815	0.424647	3.45734	0.000545534	0.0042749	1.46815	2.76667
ENSMUSG00000032046	55.4063	-0.762015	0.220465	-3.45639	0.00054746	0.00428682	0.762015	-1.69586
ENSMUSG00000044447	106.302	0.88259	0.255688	3.45183	0.000556798	0.00435352	0.88259	1.84368
ENSMUSG00000040811	33.5771	0.952736	0.276041	3.45143	0.000557618	0.00435672	0.952736	1.93554
ENSMUSG00000006345	9.19142	2.91637	0.84519	3.45054	0.00055946	0.00436527	2.91637	7.54942
ENSMUSG00000028161	89.7869	-0.691198	0.200318	-3.45051	0.000559535	0.00436527	0.691198	-1.61462
ENSMUSG00000035357	5.7084	3.4287	0.99446	3.4478	0.000565177	0.00440606	3.4287	10.7681
ENSMUSG00000037221	46.4824	-0.724256	0.210099	-3.44721	0.000566403	0.00441237	0.724256	-1.65205
ENSMUSG00000049488	7.09146	2.04029	0.592078	3.44598	0.000568994	0.00442931	2.04029	4.11328
ENSMUSG00000029616	122.787	-0.611984	0.17761	-3.44566	0.000569657	0.00443122	0.611984	-1.52836
ENSMUSG00000030782	17.6425	1.43089	0.415805	3.44125	0.000579023	0.00450078	1.43089	2.69613
ENSMUSG00000003762	20.0248	1.29016	0.375014	3.44031	0.000581039	0.00450985	1.29016	2.44556
ENSMUSG00000032575	93.7973	0.930125	0.270353	3.44041	0.000580833	0.00450985	0.930125	1.90544
ENSMUSG00000027597	34.0953	0.955567	0.278038	3.43682	0.000588589	0.00456511	0.955567	1.93934
ENSMUSG00000104213	92.704	-1.39566	0.406368	-3.43448	0.000593692	0.00460133	1.39566	-2.63109
ENSMUSG00000008575	11.3786	2.63895	0.768879	3.43221	0.00059868	0.0046366	2.63895	6.2288
ENSMUSG00000026755	69.4188	-0.74149	0.216169	-3.43015	0.000603258	0.00466866	0.74149	-1.6719
ENSMUSG00000025964	12.4523	3.00219	0.875319	3.42982	0.000603979	0.00467083	3.00219	8.01214
ENSMUSG00000002379	60.4503	-0.753174	0.219631	-3.42927	0.00060521	0.00467694	0.753174	-1.6855
ENSMUSG00000043822	12.1898	2.06739	0.603093	3.42797	0.000608108	0.00469592	2.06739	4.19126
ENSMUSG00000041498	11.4286	-1.19701	0.349356	-3.42635	0.000611756	0.00472066	1.19701	-2.29265
ENSMUSG00000037251	9.47585	-1.08177	0.315981	-3.42352	0.000618148	0.00476306	1.08177	-2.11663
ENSMUSG00000019961	144.16	-0.649898	0.189858	-3.42307	0.000619191	0.00476764	0.649898	-1.56906
ENSMUSG00000026315	7.93859	-1.60855	0.469965	-3.42271	0.000620001	0.00476902	1.60855	-3.04946
ENSMUSG00000079071	23.5591	2.08164	0.608204	3.42259	0.000620269	0.00476902	2.08164	4.23287
ENSMUSG00000054312	23.7906	-0.85833	0.250824	-3.42204	0.000621526	0.00477523	0.85833	-1.81294
ENSMUSG00000027452	53.0728	-0.990546	0.289768	-3.41841	0.000629893	0.00483601	0.990546	-1.98694
ENSMUSG00000036545	7.75951	2.35034	0.688078	3.41581	0.000635925	0.0048788	2.35034	5.09946
ENSMUSG00000050075	15.8052	1.47334	0.431431	3.415	0.000637825	0.00488984	1.47334	2.77663
ENSMUSG00000043740	70.4294	0.944515	0.277262	3.40658	0.000657826	0.0050359	0.944515	1.92454
ENSMUSG00000002870	91.6368	-0.706826	0.207808	-3.40134	0.000670558	0.00512154	0.706826	-1.63221
ENSMUSG00000014426	27.7245	-0.707687	0.208049	-3.40155	0.000670052	0.00512154	0.707687	-1.63318
ENSMUSG00000021250	28.0126	1.21112	0.356088	3.40119	0.000670942	0.00512154	1.21112	2.31518
ENSMUSG00000024589	22.1627	-0.869108	0.25555	-3.40093	0.000671567	0.00512263	0.869108	-1.82653
ENSMUSG00000028028	33.3094	1.22001	0.358757	3.40065	0.000672265	0.00512427	1.22001	2.32948
ENSMUSG00000031751	358.799	1.03116	0.303308	3.39972	0.000674549	0.00513799	1.03116	2.04367
ENSMUSG00000037242	474.581	0.950907	0.279725	3.39943	0.000675266	0.00513977	0.950907	1.93309
ENSMUSG00000029998	37.8203	-0.834758	0.245719	-3.39721	0.000680771	0.00517796	0.834758	-1.78356
ENSMUSG00000048118	82.1556	-0.611149	0.179999	-3.39529	0.000685563	0.00521067	0.611149	-1.52748
ENSMUSG00000033192	69.6312	0.92004	0.271057	3.39427	0.000688125	0.0052264	0.92004	1.89217
ENSMUSG00000020277	153.909	0.769274	0.226666	3.39387	0.000689127	0.00523028	0.769274	1.70441
ENSMUSG00000038357	58.5697	1.26747	0.373497	3.39353	0.000689984	0.00523303	1.26747	2.4074
ENSMUSG00000063524	481.91	0.691162	0.203849	3.39055	0.000697522	0.00528643	0.691162	1.61458
ENSMUSG00000044456	145.381	-0.678347	0.200083	-3.39032	0.00069811	0.00528711	0.678347	-1.6003
ENSMUSG00000032815	22.5435	-0.832678	0.245638	-3.38986	0.000699293	0.0052923	0.832678	-1.78099
ENSMUSG00000030727	35.2209	-0.820759	0.242158	-3.38936	0.000700563	0.00529814	0.820759	-1.76634
ENSMUSG00000050212	15.5538	1.31355	0.387619	3.38876	0.000702099	0.00530597	1.31355	2.48552
ENSMUSG00000056529	118.716	1.16934	0.345132	3.38808	0.000703836	0.00531531	1.16934	2.24908
ENSMUSG00000032724	60.7142	0.99871	0.294896	3.38666	0.000707501	0.00533919	0.99871	1.99821
ENSMUSG00000021069	249.087	-0.752645	0.22226	-3.38633	0.000708344	0.00534008	0.752645	-1.68488
ENSMUSG00000046805	841.635	1.16378	0.343682	3.38622	0.000708637	0.00534008	1.16378	2.24044
ENSMUSG00000041231	36.0789	-0.821488	0.242887	-3.38218	0.000719134	0.00540777	0.821488	-1.76723
ENSMUSG00000041229	305.558	-1.23883	0.366334	-3.38169	0.000720409	0.00541352	1.23883	-2.36007
ENSMUSG00000022453	99.8762	0.686359	0.203004	3.38101	0.000722209	0.00542321	0.686359	1.60922
ENSMUSG00000024304	9.50754	3.29038	0.973395	3.38031	0.000724028	0.00543303	3.29038	9.78371
ENSMUSG00000028420	21.4893	1.40196	0.414792	3.3799	0.000725125	0.00543741	1.40196	2.6426
ENSMUSG00000031647	8.26307	-1.46955	0.435102	-3.37748	0.000731542	0.0054778	1.46955	-2.76935
ENSMUSG00000040263	65.5869	0.977556	0.289581	3.37576	0.00073611	0.00550811	0.977556	1.96913
ENSMUSG00000041912	7.48751	-1.30866	0.387781	-3.37474	0.000738857	0.00552477	1.30866	-2.47711
ENSMUSG00000067212	447.651	0.91457	0.271025	3.37448	0.000739548	0.00552605	0.91457	1.88501
ENSMUSG00000041920	129.425	-0.616326	0.182944	-3.36893	0.000754597	0.00563058	0.616326	-1.53297
ENSMUSG00000035847	26.5001	-0.749551	0.222505	-3.3687	0.000755249	0.00563149	0.749551	-1.68127
ENSMUSG00000098814	8.07567	-1.70337	0.505711	-3.36826	0.000756445	0.00563644	1.70337	-3.2566
ENSMUSG00000028048	94.202	0.833846	0.247641	3.36716	0.000759465	0.00565454	0.833846	1.78243
ENSMUSG00000028436	6520.89	-1.61583	0.479925	-3.36683	0.000760366	0.00565454	1.61583	-3.06487
ENSMUSG00000040752	9.50248	4.42623	1.31467	3.3668	0.000760471	0.00565454	4.42623	21.4995
ENSMUSG00000030313	15.7216	-1.49121	0.443046	-3.36581	0.000763204	0.00567089	1.49121	-2.81124
ENSMUSG00000028066	30.5323	-0.73812	0.219322	-3.36546	0.000764167	0.00567407	0.73812	-1.668
ENSMUSG00000034765	51.9451	0.877016	0.261003	3.36018	0.000778916	0.00577955	0.877016	1.83657
ENSMUSG00000054079	30.5943	0.66943	0.199484	3.35581	0.000791343	0.00586765	0.66943	1.59044
ENSMUSG00000004846	88.0538	-0.84892	0.252986	-3.3556	0.000791917	0.00586781	0.84892	-1.80115
ENSMUSG00000038695	30.5997	-0.952448	0.28386	-3.35534	0.000792677	0.00586935	0.952448	-1.93515
ENSMUSG00000004936	110.025	0.737004	0.219747	3.35388	0.000796866	0.00589625	0.737004	1.66671
ENSMUSG00000054364	101.357	1.00496	0.299668	3.35357	0.000797759	0.00589875	1.00496	2.00689
ENSMUSG00000003039	253.42	-1.10903	0.331022	-3.35032	0.000807194	0.00596022	1.10903	-2.157
ENSMUSG00000022799	66.1915	0.678642	0.202688	3.34821	0.00081336	0.00600157	0.678642	1.60063
ENSMUSG00000024538	8.08692	2.34805	0.701613	3.34665	0.000817942	0.00603118	2.34805	5.09137
ENSMUSG00000023800	10.2383	-1.41474	0.422905	-3.34528	0.000821982	0.00605677	1.41474	-2.66611
ENSMUSG00000033813	193.055	1.36922	0.409723	3.34182	0.0008323	0.00612854	1.36922	2.58331
ENSMUSG00000002083	36.343	1.20229	0.35982	3.34137	0.000833653	0.00613071	1.20229	2.30105
ENSMUSG00000040046	16.3099	1.78766	0.535011	3.34134	0.000833749	0.00613071	1.78766	3.45253
ENSMUSG00000033793	45.7064	0.816167	0.244404	3.33942	0.000839538	0.00616901	0.816167	1.76072
ENSMUSG00000024843	26.7795	1.11739	0.334629	3.33918	0.000840254	0.00617	1.11739	2.16954
ENSMUSG00000021037	170.745	-0.777799	0.233096	-3.33682	0.000847423	0.00621565	0.777799	-1.71451
ENSMUSG00000047187	69.6024	0.633088	0.189732	3.33675	0.000847642	0.00621565	0.633088	1.55088
ENSMUSG00000001517	30.0057	-1.14523	0.343541	-3.3336	0.000857313	0.00628217	1.14523	-2.21181
ENSMUSG00000025289	24.0779	-1.31829	0.395478	-3.33341	0.000857897	0.00628217	1.31829	-2.4937
ENSMUSG00000002058	53.2173	-0.898649	0.26969	-3.33216	0.00086176	0.00630177	0.898649	-1.86432
ENSMUSG00000018882	27.5089	1.03146	0.310109	3.32611	0.000880668	0.00643118	1.03146	2.04409
ENSMUSG00000031792	40.6297	0.92693	0.278703	3.32587	0.000881425	0.00643228	0.92693	1.90123
ENSMUSG00000026478	65.5296	0.929305	0.279587	3.32385	0.000887853	0.00647143	0.929305	1.90436
ENSMUSG00000015305	50.3362	1.26622	0.381041	3.32305	0.000890391	0.00647813	1.26622	2.4053
ENSMUSG00000018509	31.4304	-1.24973	0.376134	-3.32255	0.000891978	0.00647813	1.24973	-2.37796
ENSMUSG00000025804	104.094	0.816143	0.245614	3.32287	0.000890967	0.00647813	0.816143	1.76069
ENSMUSG00000031706	49.1528	-0.641523	0.193077	-3.32263	0.000891734	0.00647813	0.641523	-1.55997
ENSMUSG00000020078	66.07	0.747275	0.224981	3.32151	0.000895322	0.00649797	0.747275	1.67862
ENSMUSG00000036931	94.6499	0.683693	0.205893	3.32062	0.000898165	0.00651415	0.683693	1.60625
ENSMUSG00000029521	11.8349	-0.992412	0.298906	-3.32015	0.000899678	0.00651622	0.992412	-1.98951
ENSMUSG00000068747	70.6688	-0.851745	0.256534	-3.3202	0.000899542	0.00651622	0.851745	-1.80468
ENSMUSG00000027198	43.7381	-0.588942	0.177437	-3.31917	0.000902857	0.00653034	0.588942	-1.50414
ENSMUSG00000044199	52.6783	-0.794212	0.239271	-3.31929	0.000902455	0.00653034	0.794212	-1.73413
ENSMUSG00000027469	66.3541	-0.749028	0.22573	-3.31825	0.000905824	0.00654733	0.749028	-1.68066
ENSMUSG00000041153	18.2283	1.47231	0.443741	3.31795	0.000906807	0.00654998	1.47231	2.77466
ENSMUSG00000052748	73.9903	-1.31811	0.397428	-3.31659	0.000911227	0.00657744	1.31811	-2.49339
ENSMUSG00000060862	21.4096	-0.725151	0.218965	-3.31172	0.000927236	0.00667937	0.725151	-1.65307
ENSMUSG00000036781	62.032	0.967826	0.292397	3.30998	0.000933038	0.00671661	0.967826	1.95589
ENSMUSG00000041607	92.5437	-0.799034	0.241421	-3.30971	0.000933917	0.00671838	0.799034	-1.73994
ENSMUSG00000023132	39.7024	1.68113	0.507973	3.30949	0.00093467	0.00671925	1.68113	3.20679
ENSMUSG00000004508	53.6225	0.960944	0.290464	3.30831	0.000938621	0.00673697	0.960944	1.94658
ENSMUSG00000041390	19.8783	1.16299	0.351549	3.30818	0.00093904	0.00673697	1.16299	2.23921
ENSMUSG00000030717	45.1252	1.02656	0.310521	3.30592	0.000946667	0.00678711	1.02656	2.03715
ENSMUSG00000031608	23.8396	-0.904977	0.273921	-3.30378	0.000953899	0.00682974	0.904977	-1.87251
ENSMUSG00000039783	16.916	-1.48738	0.450375	-3.30254	0.000958149	0.00685555	1.48738	-2.80379
ENSMUSG00000022708	18.5871	-1.05877	0.320669	-3.30174	0.000960866	0.00687036	1.05877	-2.08315
ENSMUSG00000029283	11.9333	-1.20046	0.363755	-3.3002	0.000966152	0.0069035	1.20046	-2.29814
ENSMUSG00000021676	62.6655	-0.995724	0.302027	-3.2968	0.00097792	0.00698112	0.995724	-1.99408
ENSMUSG00000036768	15.5664	-1.33884	0.406117	-3.29669	0.00097833	0.00698112	1.33884	-2.52948
ENSMUSG00000021384	18.6114	-1.10481	0.335223	-3.29574	0.000981646	0.00700008	1.10481	-2.1507
ENSMUSG00000031503	68.8018	2.21342	0.671816	3.29467	0.00098536	0.00702185	2.21342	4.63772
ENSMUSG00000020130	71.0022	0.809471	0.245809	3.29309	0.000990923	0.00705214	0.809471	1.75257
ENSMUSG00000022504	41.725	-1.04621	0.317937	-3.29061	0.000999699	0.00710972	1.04621	-2.06509
ENSMUSG00000034684	9.82431	2.13823	0.649977	3.28971	0.00100292	0.00712782	2.13823	4.40223
ENSMUSG00000045594	41.0231	-0.637093	0.193709	-3.28892	0.00100571	0.00714291	0.637093	-1.55519
ENSMUSG00000045629	14.1491	1.87038	0.568928	3.28754	0.00101066	0.00717325	1.87038	3.65628
ENSMUSG00000028277	139.984	0.725885	0.220881	3.28632	0.00101507	0.00719972	0.725885	1.65392
ENSMUSG00000027287	131.828	-0.693151	0.210959	-3.28571	0.00101725	0.00721042	0.693151	-1.61681
ENSMUSG00000078427	39.6388	-0.729984	0.22243	-3.28186	0.00103124	0.0072998	0.729984	-1.65862
ENSMUSG00000038271	36.1957	-0.65001	0.198115	-3.28098	0.00103446	0.00731773	0.65001	-1.56918
ENSMUSG00000066357	44.4396	-0.997224	0.303989	-3.28046	0.00103638	0.00732643	0.997224	-1.99616
ENSMUSG00000026837	35.6529	1.77682	0.542103	3.27764	0.00104677	0.00739004	1.77682	3.4267
ENSMUSG00000029777	117.267	0.611496	0.18663	3.27652	0.00105095	0.00741464	0.611496	1.52784
ENSMUSG00000002031	50.6083	1.04291	0.318357	3.27592	0.00105317	0.00742402	1.04291	2.06039
ENSMUSG00000018425	105.97	0.842761	0.25727	3.27579	0.00105368	0.00742402	0.842761	1.79348
ENSMUSG00000022125	46.3286	0.831636	0.254028	3.2738	0.00106112	0.00746407	0.831636	1.7797
ENSMUSG00000025584	20.6708	1.17554	0.359085	3.2737	0.00106148	0.00746407	1.17554	2.25877
ENSMUSG00000040701	47.2839	-0.70787	0.216224	-3.27378	0.00106119	0.00746407	0.70787	-1.63339
ENSMUSG00000070923	42.2123	-0.63149	0.192938	-3.27303	0.00106401	0.00747696	0.63149	-1.54916
ENSMUSG00000021091	204.107	3.56452	1.08975	3.27096	0.00107184	0.00752198	3.56452	11.8311
ENSMUSG00000090231	7.45271	2.92723	0.895982	3.26707	0.00108668	0.00761606	2.92723	7.60651
ENSMUSG00000002111	313.22	0.760865	0.232927	3.26654	0.00108869	0.00762514	0.760865	1.69451
ENSMUSG00000085255	14.9734	1.96507	0.602242	3.26293	0.00110267	0.00771794	1.96507	3.90433
ENSMUSG00000018417	15.3785	2.09889	0.643361	3.26239	0.00110479	0.00772769	2.09889	4.2838
ENSMUSG00000025507	17.882	-1.01125	0.310066	-3.26141	0.00110859	0.00774916	1.01125	-2.01566
ENSMUSG00000022365	237.615	0.778305	0.238768	3.25968	0.00111539	0.0077865	0.778305	1.71511
ENSMUSG00000031119	6.96353	3.67131	1.12655	3.2589	0.00111846	0.0078028	3.67131	12.7401
ENSMUSG00000022686	27.5634	-1.18511	0.3637	-3.25848	0.00112013	0.00780926	1.18511	-2.2738
ENSMUSG00000030678	221.857	-0.741783	0.227943	-3.25425	0.00113694	0.00791609	0.741783	-1.67224
ENSMUSG00000044991	41.4963	-1.21026	0.372015	-3.25325	0.00114094	0.0079387	1.21026	-2.31379
ENSMUSG00000004451	82.136	0.751094	0.231045	3.25085	0.0011506	0.0079913	0.751094	1.68307
ENSMUSG00000017765	38.876	0.810232	0.249227	3.25097	0.00115011	0.0079913	0.810232	1.75349
ENSMUSG00000064339	6570.95	-1.03782	0.31925	-3.25081	0.00115075	0.0079913	1.03782	-2.05313
ENSMUSG00000024241	58.62	0.799434	0.245974	3.25007	0.00115377	0.0080018	0.799434	1.74042
ENSMUSG00000038252	101.584	-1.00007	0.307703	-3.25012	0.00115355	0.0080018	1.00007	-2.0001
ENSMUSG00000018566	12.5687	2.20192	0.677678	3.24921	0.00115727	0.00801902	2.20192	4.6009
ENSMUSG00000040767	96.4961	-1.51861	0.467669	-3.24718	0.00116556	0.00806772	1.51861	-2.86514
ENSMUSG00000036057	86.6819	0.740374	0.228167	3.24488	0.00117499	0.00812773	0.740374	1.67061
ENSMUSG00000029467	243.511	0.596062	0.183707	3.24463	0.00117602	0.00812954	0.596062	1.51158
ENSMUSG00000022500	157.038	0.972282	0.299786	3.24325	0.00118176	0.00815858	0.972282	1.96194
ENSMUSG00000027618	32.8349	-0.798236	0.246154	-3.24283	0.0011835	0.00816528	0.798236	-1.73897
ENSMUSG00000027342	78.9201	-0.610295	0.188217	-3.24252	0.0011848	0.00816648	0.610295	-1.52657
ENSMUSG00000037095	172.634	1.68379	0.5193	3.24242	0.00118521	0.00816648	1.68379	3.2127
ENSMUSG00000002635	13.4717	-0.895247	0.276228	-3.24098	0.00119121	0.00820252	0.895247	-1.85993
ENSMUSG00000022091	23.2787	-1.0843	0.334615	-3.24043	0.0011935	0.00821295	1.0843	-2.12034
ENSMUSG00000022075	33.3443	-0.817998	0.252781	-3.236	0.00121219	0.00833618	0.817998	-1.76296
ENSMUSG00000087687	68.7636	-1.39311	0.430648	-3.23492	0.00121676	0.00836219	1.39311	-2.62645
ENSMUSG00000038256	31.0782	-0.614256	0.189926	-3.23418	0.00121992	0.0083785	0.614256	-1.53077
ENSMUSG00000021687	37.9048	0.791699	0.244827	3.23371	0.00122195	0.00838699	0.791699	1.73111
ENSMUSG00000073910	6.70514	-1.32673	0.410308	-3.23351	0.00122279	0.00838735	1.32673	-2.50834
ENSMUSG00000031596	236.942	1.85584	0.574338	3.23127	0.00123243	0.00844799	1.85584	3.61962
ENSMUSG00000050777	7.04032	-2.19107	0.678312	-3.23019	0.00123709	0.00847445	2.19107	-4.56645
ENSMUSG00000060470	19.5102	1.48119	0.458654	3.22944	0.00124034	0.00849125	1.48119	2.7918
ENSMUSG00000020190	466.083	-0.7999	0.247733	-3.22889	0.00124274	0.0084971	0.7999	-1.74098
ENSMUSG00000024948	202.026	-0.882412	0.273569	-3.22556	0.00125726	0.00857943	0.882412	-1.84346
ENSMUSG00000032656	458.368	-1.54305	0.478371	-3.22564	0.00125693	0.00857943	1.54305	-2.9141
ENSMUSG00000075254	121.065	0.748221	0.231999	3.2251	0.00125928	0.00858769	0.748221	1.67972
ENSMUSG00000035517	156.977	1.31246	0.40698	3.22488	0.00126026	0.00858887	1.31246	2.48365
ENSMUSG00000041238	32.0779	0.716712	0.222282	3.22434	0.00126264	0.00859956	0.716712	1.64343
ENSMUSG00000055148	332.041	-0.794481	0.246497	-3.22309	0.00126814	0.0086315	0.794481	-1.73445
ENSMUSG00000003032	50.1105	-0.831312	0.257968	-3.22253	0.00127062	0.00864028	0.831312	-1.7793
ENSMUSG00000015243	107.38	1.11728	0.346718	3.22244	0.00127106	0.00864028	1.11728	2.16937
ENSMUSG00000048175	26.3891	-0.672966	0.20892	-3.22116	0.00127673	0.0086733	0.672966	-1.59435
ENSMUSG00000016427	140.606	-1.04184	0.323516	-3.22037	0.00128024	0.00869158	1.04184	-2.05885
ENSMUSG00000027602	20.0026	0.970687	0.301591	3.21855	0.00128839	0.00874128	0.970687	1.95977
ENSMUSG00000039501	140.706	0.59918	0.186185	3.2182	0.00128997	0.00874645	0.59918	1.51486
ENSMUSG00000000530	16.5842	1.04395	0.325068	3.2115	0.00132045	0.00894164	1.04395	2.06187
ENSMUSG00000105415	12.8257	-1.73873	0.541782	-3.20929	0.00133065	0.00900503	1.73873	-3.33742
ENSMUSG00000029165	17.7053	-0.872038	0.271785	-3.20855	0.00133404	0.00902219	0.872038	-1.83025
ENSMUSG00000048327	19.6518	-0.964299	0.300646	-3.20742	0.00133931	0.0090521	0.964299	-1.95111
ENSMUSG00000023959	6.3551	2.08976	0.652079	3.20476	0.00135174	0.00912741	2.08976	4.25677
ENSMUSG00000024180	32.3589	1.16386	0.363176	3.20467	0.00135218	0.00912741	1.16386	2.24056
ENSMUSG00000030677	23.6856	-0.932335	0.291111	-3.20267	0.00136158	0.00918502	0.932335	-1.90836
ENSMUSG00000021356	43.9125	-1.16441	0.363631	-3.20217	0.00136395	0.00919516	1.16441	-2.24142
ENSMUSG00000051786	43.6812	-0.641705	0.20046	-3.20117	0.00136871	0.0092214	0.641705	-1.56017
ENSMUSG00000056656	19.1097	1.86395	0.582456	3.20016	0.00137349	0.00923605	1.86395	3.64004
ENSMUSG00000000134	198.847	0.915982	0.28625	3.19994	0.00137456	0.00923741	0.915982	1.88685
ENSMUSG00000026893	9.70739	1.65318	0.517103	3.197	0.00138866	0.00931643	1.65318	3.14525
ENSMUSG00000032540	47.8944	-0.741998	0.23211	-3.19675	0.00138983	0.00931643	0.741998	-1.67249
ENSMUSG00000032462	25.2396	1.02422	0.320471	3.19597	0.00139362	0.00933006	1.02422	2.03385
ENSMUSG00000036136	4.89837	3.18277	0.996276	3.19467	0.00139993	0.00936637	3.18277	9.08048
ENSMUSG00000048058	13.3805	-1.30685	0.409183	-3.1938	0.00140415	0.00938869	1.30685	-2.474
ENSMUSG00000046791	21.0527	-0.808647	0.253281	-3.19269	0.00140955	0.0094189	0.808647	-1.75157
ENSMUSG00000041936	41.1247	1.10594	0.34645	3.19221	0.00141188	0.00942852	1.10594	2.1524
ENSMUSG00000050965	36.2936	-0.917754	0.287637	-3.19067	0.00141943	0.00947295	0.917754	-1.88917
ENSMUSG00000023072	20.1586	-0.934354	0.293223	-3.18649	0.00144009	0.00960483	0.934354	-1.91103
ENSMUSG00000027220	54.8998	1.45135	0.455525	3.1861	0.00144207	0.00961198	1.45135	2.73463
ENSMUSG00000023926	209.597	1.32076	0.414908	3.18326	0.00145627	0.00969445	1.32076	2.49797
ENSMUSG00000053559	6.86584	-1.46406	0.459968	-3.18295	0.00145782	0.00969869	1.46406	-2.75883
ENSMUSG00000035107	9.25524	2.10577	0.661965	3.18109	0.00146722	0.00974904	2.10577	4.30427
ENSMUSG00000026637	17.9628	-1.07484	0.33799	-3.18011	0.0014722	0.00977325	1.07484	-2.1065
ENSMUSG00000056665	20.9124	-1.07058	0.336661	-3.18001	0.00147271	0.00977325	1.07058	-2.10028
ENSMUSG00000001542	345.793	-1.32998	0.418395	-3.17877	0.00147902	0.00980904	1.32998	-2.51399
ENSMUSG00000028799	39.6747	-0.832113	0.261863	-3.17766	0.00148467	0.00984034	0.832113	-1.78029
ENSMUSG00000030878	7255.61	-1.41872	0.446537	-3.17715	0.00148728	0.00984187	1.41872	-2.67348
ENSMUSG00000035493	428.393	0.979874	0.308416	3.17711	0.00148749	0.00984187	0.979874	1.97229
ENSMUSG00000079445	7.07281	2.4591	0.774013	3.17708	0.00148768	0.00984187	2.4591	5.49873
ENSMUSG00000023908	18.8486	-0.889068	0.279908	-3.17629	0.00149172	0.00985633	0.889068	-1.85198
ENSMUSG00000022639	17.7276	0.972248	0.306124	3.17599	0.00149326	0.00986035	0.972248	1.9619
ENSMUSG00000042105	21.4919	-0.887028	0.27936	-3.17522	0.00149724	0.00987437	0.887028	-1.84936
ENSMUSG00000001025	166.255	0.699404	0.220407	3.17323	0.00150751	0.00993593	0.699404	1.62383
ENSMUSG00000020592	34.6522	2.1266	0.67049	3.17171	0.00151543	0.00998192	2.1266	4.36688
ENSMUSG00000030223	22.5703	-1.25426	0.395653	-3.1701	0.00152388	0.0100251	1.25426	-2.38544
ENSMUSG00000027522	67.1887	-0.653895	0.206346	-3.16893	0.00153002	0.0100531	0.653895	-1.57341
ENSMUSG00000105646	10.9004	-1.46454	0.462331	-3.16772	0.00153639	0.0100887	1.46454	-2.75975
ENSMUSG00000072082	16.9762	-1.24239	0.39229	-3.16702	0.00154012	0.0100944	1.24239	-2.3659
ENSMUSG00000036568	37.0534	-0.671161	0.211979	-3.16617	0.00154462	0.0101177	0.671161	-1.59235
ENSMUSG00000113035	8.12287	-1.53816	0.486253	-3.1633	0.00155994	0.0102117	1.53816	-2.90425
ENSMUSG00000000562	7.13003	1.71721	0.542993	3.16248	0.00156431	0.0102257	1.71721	3.28799
ENSMUSG00000046962	26.1336	0.759179	0.240067	3.16236	0.00156497	0.0102257	0.759179	1.69253
ENSMUSG00000061048	5.75213	2.8112	0.888956	3.16236	0.00156494	0.0102257	2.8112	7.0187
ENSMUSG00000003534	17.6311	1.23113	0.389659	3.15949	0.00158043	0.0103077	1.23113	2.3475
ENSMUSG00000027962	29.3983	1.99762	0.632256	3.15951	0.00158036	0.0103077	1.99762	3.99341
ENSMUSG00000028525	83.3967	0.690257	0.21847	3.15951	0.00158037	0.0103077	0.690257	1.61357
ENSMUSG00000021606	37.4735	-0.752085	0.238102	-3.15867	0.00158492	0.0103243	0.752085	-1.68423
ENSMUSG00000026605	41.2648	-0.91484	0.289616	-3.15881	0.00158417	0.0103243	0.91484	-1.88536
ENSMUSG00000037243	10.7435	-0.966562	0.306154	-3.15711	0.0015934	0.0103733	0.966562	-1.95418
ENSMUSG00000024339	157.035	0.652738	0.20678	3.15667	0.00159581	0.0103825	0.652738	1.57215
ENSMUSG00000030187	35.5501	1.31847	0.417704	3.15647	0.00159694	0.0103835	1.31847	2.49401
ENSMUSG00000016458	7.46279	2.06842	0.655473	3.15562	0.00160157	0.0103945	2.06842	4.19428
ENSMUSG00000041126	31.984	-0.978977	0.310229	-3.15566	0.00160135	0.0103945	0.978977	-1.97107
ENSMUSG00000025027	69.7553	0.590646	0.187276	3.15388	0.00161115	0.0104504	0.590646	1.50592
ENSMUSG00000008843	50.4403	1.488	0.471965	3.15278	0.00161725	0.0104771	1.488	2.805
ENSMUSG00000027615	50.9863	-0.681636	0.216192	-3.15292	0.00161647	0.0104771	0.681636	-1.60396
ENSMUSG00000060475	70.1273	0.632665	0.200684	3.15254	0.00161859	0.0104794	0.632665	1.55043
ENSMUSG00000042842	16.3894	1.18523	0.376019	3.15205	0.00162129	0.0104905	1.18523	2.274
ENSMUSG00000028811	49.5679	0.74239	0.235617	3.15084	0.00162801	0.0105275	0.74239	1.67295
ENSMUSG00000041225	27.5885	-0.825906	0.262195	-3.14996	0.0016329	0.0105463	0.825906	-1.77265
ENSMUSG00000044167	78.2702	-0.73306	0.232717	-3.15	0.00163268	0.0105463	0.73306	-1.66216
ENSMUSG00000073421	201.608	-0.888103	0.282212	-3.14693	0.00164993	0.0106498	0.888103	-1.85074
ENSMUSG00000040084	38.7596	-0.934377	0.297073	-3.14528	0.00165926	0.0107036	0.934377	-1.91107
ENSMUSG00000017713	22.2559	0.849004	0.269957	3.14496	0.00166107	0.0107087	0.849004	1.80126
ENSMUSG00000011256	87.1019	-0.775834	0.247014	-3.14085	0.00168459	0.0108448	0.775834	-1.71218
ENSMUSG00000034903	20.8087	-1.08495	0.345445	-3.14074	0.00168524	0.0108448	1.08495	-2.12131
ENSMUSG00000001865	30.8229	-1.08569	0.345791	-3.13971	0.00169114	0.0108762	1.08569	-2.12238
ENSMUSG00000025019	49.1955	-0.832134	0.265172	-3.13809	0.00170051	0.0109298	0.832134	-1.78032
ENSMUSG00000022102	101.034	0.628442	0.200414	3.13571	0.00171437	0.0110122	0.628442	1.5459
ENSMUSG00000059895	3642.89	-1.51641	0.483747	-3.13471	0.00172022	0.0110364	1.51641	-2.86078
ENSMUSG00000002289	15.2308	2.20489	0.703798	3.13284	0.00173122	0.0110937	2.20489	4.61039
ENSMUSG00000080316	5.5527	2.74861	0.877398	3.13269	0.00173214	0.0110937	2.74861	6.72071
ENSMUSG00000090946	427.712	-1.42719	0.455583	-3.13266	0.00173228	0.0110937	1.42719	-2.68922
ENSMUSG00000026426	86.9304	0.860511	0.274744	3.13205	0.0017359	0.0111102	0.860511	1.81568
ENSMUSG00000031274	6.08688	2.78659	0.889948	3.13118	0.00174103	0.0111363	2.78659	6.89997
ENSMUSG00000002250	54.8265	0.638331	0.203951	3.12983	0.00174908	0.011181	0.638331	1.55653
ENSMUSG00000052889	139.262	-0.732301	0.234002	-3.12946	0.00175125	0.0111882	0.732301	-1.66129
ENSMUSG00000027219	79.3338	0.650162	0.207792	3.12891	0.00175456	0.0111959	0.650162	1.56934
ENSMUSG00000071076	2458.15	-1.4149	0.452201	-3.12893	0.00175446	0.0111959	1.4149	-2.66642
ENSMUSG00000047098	67.9389	0.666026	0.212898	3.12837	0.00175776	0.0112028	0.666026	1.5867
ENSMUSG00000026321	16.7323	1.41436	0.452379	3.12648	0.00176911	0.0112684	1.41436	2.66541
ENSMUSG00000086841	87.044	1.23617	0.395891	3.12249	0.00179326	0.0114153	1.23617	2.35572
ENSMUSG00000097705	16.7051	-1.05861	0.339445	-3.11866	0.00181673	0.0115578	1.05861	-2.08293
ENSMUSG00000022295	59.4437	0.716965	0.230135	3.11541	0.00183691	0.0116792	0.716965	1.64372
ENSMUSG00000001507	7.11499	2.23441	0.717793	3.11289	0.00185266	0.0117583	2.23441	4.7057
ENSMUSG00000113669	6.20801	2.10759	0.67705	3.1129	0.00185259	0.0117583	2.10759	4.3097
ENSMUSG00000024063	121.08	-0.871655	0.280166	-3.11121	0.00186323	0.0118103	0.871655	-1.82976
ENSMUSG00000100975	8.91334	-0.932689	0.299798	-3.11106	0.0018642	0.0118103	0.932689	-1.90883
ENSMUSG00000073557	30.1852	0.74139	0.23847	3.10894	0.00187757	0.0118808	0.74139	1.67179
ENSMUSG00000025867	20.1949	-0.809295	0.260351	-3.10847	0.00188058	0.0118928	0.809295	-1.75236
ENSMUSG00000059013	90.2589	-0.683162	0.219794	-3.10819	0.00188234	0.0118969	0.683162	-1.60566
ENSMUSG00000051378	17.129	-0.990479	0.318745	-3.10743	0.00188719	0.0119204	0.990479	-1.98684
ENSMUSG00000039234	37.3294	1.06568	0.343386	3.10344	0.00191285	0.0120753	1.06568	2.09315
ENSMUSG00000024359	216.889	0.824571	0.265878	3.10131	0.00192666	0.0121553	0.824571	1.77101
ENSMUSG00000089809	17.6006	1.42698	0.460634	3.09786	0.00194922	0.0122903	1.42698	2.68883
ENSMUSG00000031467	24.1281	0.869398	0.28127	3.09097	0.00199505	0.0125718	0.869398	1.8269
ENSMUSG00000030729	59.4939	-1.03896	0.336298	-3.0894	0.00200559	0.0126307	1.03896	-2.05475
ENSMUSG00000047749	6.95674	-1.08591	0.352235	-3.08292	0.00204981	0.0129016	1.08591	-2.12272
ENSMUSG00000024334	13.7393	-1.18768	0.385442	-3.08134	0.00206069	0.01296	1.18768	-2.27786
ENSMUSG00000085156	16.0168	1.71198	0.555619	3.08122	0.00206154	0.01296	1.71198	3.27611
ENSMUSG00000038213	51.3172	0.797402	0.258893	3.08005	0.00206968	0.0130035	0.797402	1.73797
ENSMUSG00000021697	9.74868	-1.22918	0.39937	-3.0778	0.00208533	0.0130895	1.22918	-2.34434
ENSMUSG00000033658	33.4685	0.771221	0.250581	3.07773	0.00208583	0.0130895	0.771221	1.70671
ENSMUSG00000029363	24.094	-0.663399	0.215619	-3.07672	0.00209293	0.0131262	0.663399	-1.58381
ENSMUSG00000076937	23.316	-1.36568	0.444143	-3.07486	0.00210602	0.0132006	1.36568	-2.57697
ENSMUSG00000027331	18.0672	-0.901135	0.293371	-3.07165	0.00212877	0.0133352	0.901135	-1.86753
ENSMUSG00000018168	158.441	-1.02106	0.332494	-3.0709	0.00213416	0.0133608	1.02106	-2.0294
ENSMUSG00000066677	28.6902	1.40704	0.458209	3.07073	0.00213536	0.0133608	1.40704	2.65192
ENSMUSG00000090213	121.947	0.734864	0.239533	3.06791	0.00215562	0.0134796	0.734864	1.66424
ENSMUSG00000021950	5.88504	2.97074	0.969038	3.06566	0.00217192	0.0135736	2.97074	7.83937
ENSMUSG00000034573	13.1969	1.38719	0.452591	3.065	0.00217667	0.0135952	1.38719	2.61569
ENSMUSG00000019846	9.54767	2.1806	0.711518	3.06471	0.0021788	0.0136006	2.1806	4.53341
ENSMUSG00000034023	18.3903	-1.09826	0.358401	-3.06433	0.00218161	0.0136101	1.09826	-2.14096
ENSMUSG00000033955	41.7744	0.884457	0.288682	3.06378	0.00218563	0.013622	0.884457	1.84607
ENSMUSG00000031996	218.084	-0.626232	0.204461	-3.06284	0.00219247	0.0136537	0.626232	-1.54353
ENSMUSG00000022451	47.7558	0.702308	0.22939	3.06163	0.00220133	0.0137009	0.702308	1.62711
ENSMUSG00000078780	14.4107	1.73102	0.565464	3.06124	0.00220421	0.0137108	1.73102	3.31963
ENSMUSG00000029635	67.0692	-0.859363	0.280776	-3.06067	0.00220843	0.013729	0.859363	-1.81424
ENSMUSG00000061451	4.91778	2.76423	0.903992	3.0578	0.00222966	0.0138529	2.76423	6.79385
ENSMUSG00000022629	9.16458	3.38081	1.1057	3.05762	0.00223099	0.013853	3.38081	10.4166
ENSMUSG00000001441	100.437	0.626453	0.204916	3.05712	0.00223471	0.013868	0.626453	1.54377
ENSMUSG00000017146	16.7164	-0.855753	0.279987	-3.05641	0.00224007	0.013885	0.855753	-1.8097
ENSMUSG00000060012	41.2601	-0.703403	0.230129	-3.05656	0.00223891	0.013885	0.703403	-1.62834
ENSMUSG00000051727	13.3033	-1.33475	0.436861	-3.05533	0.00224816	0.0139271	1.33475	-2.52232
ENSMUSG00000034858	24.683	-0.981421	0.321248	-3.05502	0.00225043	0.013933	0.981421	-1.97441
ENSMUSG00000062762	64.1486	0.799553	0.261777	3.05433	0.00225563	0.013957	0.799553	1.74056
ENSMUSG00000041354	86.4206	-0.62706	0.20548	-3.05168	0.00227563	0.0140644	0.62706	-1.54441
ENSMUSG00000005262	86.6428	0.781666	0.256167	3.0514	0.0022778	0.0140697	0.781666	1.71911
ENSMUSG00000021182	147.539	-0.757714	0.248406	-3.0503	0.0022861	0.0141127	0.757714	-1.69081
ENSMUSG00000022514	24.8968	1.02242	0.335526	3.04723	0.00230963	0.0142497	1.02242	2.03133
ENSMUSG00000039959	91.7168	-0.812863	0.266852	-3.04612	0.00231818	0.0142858	0.812863	-1.75669
ENSMUSG00000070544	421.599	-1.02687	0.337101	-3.04619	0.0023176	0.0142858	1.02687	-2.03761
ENSMUSG00000032555	80.5179	-0.692942	0.227619	-3.04431	0.00233217	0.0143637	0.692942	-1.61658
ENSMUSG00000019942	19.1404	-1.0973	0.360588	-3.04309	0.00234163	0.0144052	1.0973	-2.13954
ENSMUSG00000040488	22.2131	1.67945	0.552169	3.04156	0.00235356	0.0144619	1.67945	3.20307
ENSMUSG00000016181	22.453	-0.786264	0.258573	-3.04078	0.00235963	0.0144824	0.786264	-1.7246
ENSMUSG00000037341	6.09591	-1.30162	0.428163	-3.04001	0.00236571	0.0145029	1.30162	-2.46505
ENSMUSG00000046908	59.8861	0.879293	0.28923	3.04012	0.00236486	0.0145029	0.879293	1.83947
ENSMUSG00000037887	536.034	1.56105	0.513566	3.03964	0.00236864	0.0145125	1.56105	2.95069
ENSMUSG00000038608	264.002	0.757098	0.249154	3.03868	0.00237618	0.014542	0.757098	1.69009
ENSMUSG00000031016	12.3118	-0.966324	0.318128	-3.03753	0.00238526	0.0145891	0.966324	-1.95386
ENSMUSG00000038463	8.76378	1.69267	0.557432	3.03655	0.00239301	0.0146281	1.69267	3.23255
ENSMUSG00000079293	17.7798	-1.33234	0.439113	-3.03417	0.00241201	0.0147273	1.33234	-2.51811
ENSMUSG00000096210	103.155	0.813436	0.268085	3.03425	0.00241136	0.0147273	0.813436	1.75739
ENSMUSG00000061455	27.6301	-0.699196	0.230497	-3.03343	0.0024179	0.0147547	0.699196	-1.6236
ENSMUSG00000026889	33.4844	-0.59047	0.194844	-3.03048	0.00244169	0.0148828	0.59047	-1.50574
ENSMUSG00000051220	8.31095	-1.12941	0.372949	-3.02831	0.00245926	0.0149727	1.12941	-2.18769
ENSMUSG00000007458	174.391	0.63433	0.209509	3.0277	0.0024642	0.0149942	0.63433	1.55222
ENSMUSG00000024976	41.1851	0.666166	0.22006	3.0272	0.00246832	0.0150021	0.666166	1.58685
ENSMUSG00000027195	48.2372	0.77554	0.256176	3.02737	0.00246695	0.0150021	0.77554	1.71183
ENSMUSG00000028779	87.2916	0.943741	0.311865	3.02612	0.0024771	0.0150468	0.943741	1.92351
ENSMUSG00000039086	7.88882	-1.05678	0.349308	-3.02536	0.00248338	0.0150764	1.05678	-2.08029
ENSMUSG00000023953	17.0349	-0.764014	0.252592	-3.0247	0.00248881	0.0151007	0.764014	-1.69821
ENSMUSG00000026039	7.10828	-1.15483	0.382083	-3.02246	0.00250733	0.0152044	1.15483	-2.22658
ENSMUSG00000025702	303.448	-1.17729	0.389615	-3.02168	0.00251379	0.0152262	1.17729	-2.26152
ENSMUSG00000028961	258.582	0.600992	0.198893	3.02168	0.00251375	0.0152262	0.600992	1.51676
ENSMUSG00000001995	37.6075	0.717769	0.237602	3.02089	0.00252032	0.0152541	0.717769	1.64464
ENSMUSG00000022914	58.3679	-0.686817	0.227364	-3.02078	0.00252128	0.0152541	0.686817	-1.60973
ENSMUSG00000059323	12.4527	-1.06944	0.354047	-3.0206	0.00252273	0.0152542	1.06944	-2.09861
ENSMUSG00000016664	178.411	0.676607	0.224033	3.02012	0.00252676	0.0152698	0.676607	1.59838
ENSMUSG00000094335	10.246	-1.51846	0.502838	-3.01978	0.00252958	0.0152782	1.51846	-2.86485
ENSMUSG00000028718	9.64947	-1.08222	0.358414	-3.01946	0.00253228	0.0152858	1.08222	-2.11729
ENSMUSG00000038351	6.52384	-1.08922	0.360783	-3.01905	0.00253573	0.0152979	1.08922	-2.12759
ENSMUSG00000054091	28.8244	0.731613	0.242371	3.01857	0.00253974	0.0153134	0.731613	1.66049
ENSMUSG00000031488	91.7379	0.91405	0.302847	3.01819	0.00254289	0.0153237	0.91405	1.88433
ENSMUSG00000048031	10.5668	2.00096	0.663143	3.01739	0.00254958	0.0153553	2.00096	4.00267
ENSMUSG00000018169	24.6114	-0.865521	0.286901	-3.0168	0.0025546	0.0153594	0.865521	-1.822
ENSMUSG00000031201	68.1842	1.12862	0.374101	3.01689	0.00255386	0.0153594	1.12862	2.1865
ENSMUSG00000041548	9.19969	2.76631	0.916946	3.01688	0.00255394	0.0153594	2.76631	6.80366
ENSMUSG00000032115	202.576	0.636072	0.210925	3.01563	0.00256449	0.0154101	0.636072	1.55409
ENSMUSG00000001054	33.2318	-0.6301	0.208991	-3.01497	0.00257008	0.015435	0.6301	-1.54767
ENSMUSG00000040848	76.5344	-0.694796	0.230471	-3.01468	0.00257251	0.0154409	0.694796	-1.61866
ENSMUSG00000020334	49.7296	1.50049	0.49786	3.01388	0.00257931	0.0154729	1.50049	2.82939
ENSMUSG00000038332	45.4599	-0.645703	0.214383	-3.01191	0.00259608	0.0155647	0.645703	-1.5645
ENSMUSG00000052139	49.4837	0.9532	0.316684	3.00994	0.00261299	0.0156573	0.9532	1.93616
ENSMUSG00000026766	42.5544	0.693556	0.230541	3.00838	0.00262646	0.0157257	0.693556	1.61726
ENSMUSG00000038543	10.4424	-0.977356	0.325008	-3.00718	0.00263685	0.0157736	0.977356	-1.96885
ENSMUSG00000039062	40.8533	1.25307	0.41688	3.00582	0.00264861	0.015835	1.25307	2.38348
ENSMUSG00000028780	4.72772	2.60093	0.865359	3.00561	0.00265052	0.0158375	2.60093	6.06676
ENSMUSG00000006010	32.6337	0.833389	0.277343	3.00491	0.00265663	0.0158561	0.833389	1.78187
ENSMUSG00000032875	11.1012	1.60658	0.534638	3.00499	0.00265588	0.0158561	1.60658	3.04529
ENSMUSG00000023032	10.2007	1.50988	0.502611	3.00406	0.00266402	0.0158824	1.50988	2.84785
ENSMUSG00000034906	21.8176	-0.95752	0.318738	-3.00409	0.00266373	0.0158824	0.95752	-1.94197
ENSMUSG00000006310	8.43797	-1.28353	0.427312	-3.00372	0.00266701	0.0158913	1.28353	-2.43433
ENSMUSG00000083457	56.7767	-1.32318	0.440638	-3.00287	0.00267448	0.0159179	1.32318	-2.50217
ENSMUSG00000030861	52.6602	-0.762395	0.254079	-3.00063	0.00269425	0.0160087	0.762395	-1.6963
ENSMUSG00000073555	5.55564	2.66012	0.886468	3.00081	0.00269263	0.0160087	2.66012	6.32087
ENSMUSG00000085894	12.0834	1.39462	0.464775	3.00063	0.00269424	0.0160087	1.39462	2.62919
ENSMUSG00000024691	85.5373	-0.664805	0.2216	-3.00002	0.00269959	0.0160225	0.664805	-1.58535
ENSMUSG00000069539	55.2619	0.633858	0.211388	2.99855	0.00271267	0.0160911	0.633858	1.55171
ENSMUSG00000062075	25.6841	-0.651122	0.217175	-2.99815	0.00271623	0.0161033	0.651122	-1.57039
ENSMUSG00000060675	1464.4	-1.41258	0.471374	-2.99673	0.00272894	0.0161696	1.41258	-2.66213
ENSMUSG00000024675	20.8702	1.51631	0.506461	2.99393	0.00275412	0.0163006	1.51631	2.86058
ENSMUSG00000027068	19.3245	1.17136	0.391227	2.99407	0.0027528	0.0163006	1.17136	2.25224
ENSMUSG00000035293	13.3584	-0.774685	0.258799	-2.99338	0.00275903	0.0163151	0.774685	-1.71082
ENSMUSG00000035439	27.3693	-0.711462	0.23791	-2.99047	0.0027855	0.0164496	0.711462	-1.63746
ENSMUSG00000027660	63.8787	0.766411	0.2563	2.99029	0.00278713	0.0164501	0.766411	1.70103
ENSMUSG00000014547	64.123	0.641689	0.214662	2.98931	0.00279613	0.0164871	0.641689	1.56015
ENSMUSG00000042211	192.716	0.867398	0.290171	2.98926	0.0027965	0.0164871	0.867398	1.82437
ENSMUSG00000031078	26.0343	1.15095	0.385184	2.98804	0.00280769	0.0165439	1.15095	2.2206
ENSMUSG00000008734	48.541	1.18621	0.39769	2.98276	0.00285666	0.0168045	1.18621	2.27554
ENSMUSG00000029060	18.0501	-0.771305	0.258626	-2.98231	0.00286078	0.0168193	0.771305	-1.70681
ENSMUSG00000022895	260.207	1.19246	0.400843	2.97488	0.00293106	0.0171945	1.19246	2.28542
ENSMUSG00000028011	12.3796	3.59021	1.20721	2.97397	0.00293975	0.0172359	3.59021	12.0437
ENSMUSG00000032596	268.737	0.825599	0.277927	2.97056	0.00297255	0.0174186	0.825599	1.77227
ENSMUSG00000001156	396.84	0.809516	0.272908	2.96626	0.00301442	0.0176445	0.809516	1.75262
ENSMUSG00000097589	34.0093	-0.59113	0.199402	-2.96451	0.00303168	0.0177358	0.59113	-1.50643
ENSMUSG00000021830	18.4704	-0.855279	0.288696	-2.96255	0.00305098	0.0178388	0.855279	-1.80911
ENSMUSG00000005687	73.9001	-0.715834	0.241703	-2.96163	0.00306013	0.0178825	0.715834	-1.64243
ENSMUSG00000040565	79.3538	0.638188	0.21559	2.96019	0.00307446	0.0179563	0.638188	1.55637
ENSMUSG00000037287	399.575	-1.06855	0.361235	-2.95805	0.00309587	0.0180615	1.06855	-2.09733
ENSMUSG00000097194	14.3057	1.29338	0.437226	2.95816	0.00309482	0.0180615	1.29338	2.45102
ENSMUSG00000026915	40.016	-0.928917	0.314101	-2.95739	0.00310259	0.0180908	0.928917	-1.90385
ENSMUSG00000049932	78.5433	-0.665153	0.224964	-2.95671	0.00310944	0.0181208	0.665153	-1.58574
ENSMUSG00000026827	53.9439	0.714316	0.241661	2.95585	0.00311804	0.0181318	0.714316	1.64071
ENSMUSG00000030766	99.8543	-0.585942	0.198201	-2.9563	0.00311358	0.0181318	0.585942	-1.50102
ENSMUSG00000040663	37.6739	-0.91442	0.309399	-2.95547	0.00312194	0.0181438	0.91442	-1.88481
ENSMUSG00000055044	96.2885	-0.740575	0.250601	-2.9552	0.00312469	0.0181499	0.740575	-1.67084
ENSMUSG00000041438	28.181	0.744847	0.252401	2.95105	0.003167	0.0183856	0.744847	1.6758
ENSMUSG00000027435	32.1679	-0.919833	0.311797	-2.9501	0.00317667	0.0184316	0.919833	-1.8919
ENSMUSG00000032754	70.7386	0.779012	0.264078	2.94993	0.00317848	0.018432	0.779012	1.71596
ENSMUSG00000085438	720.662	-1.12317	0.380812	-2.9494	0.00318387	0.0184532	1.12317	-2.17825
ENSMUSG00000034652	79.494	-0.815404	0.27674	-2.94647	0.00321428	0.018599	0.815404	-1.75979
ENSMUSG00000035620	14.1434	-0.767803	0.260582	-2.94649	0.00321404	0.018599	0.767803	-1.70267
ENSMUSG00000063889	19.5552	1.2004	0.407586	2.94514	0.00322805	0.0186685	1.2004	2.29803
ENSMUSG00000058297	12.8299	1.32512	0.450049	2.94439	0.00323596	0.0187041	1.32512	2.50554
ENSMUSG00000079057	21.6238	1.38194	0.469574	2.94297	0.00325076	0.0187764	1.38194	2.60619
ENSMUSG00000102918	6.92285	2.32624	0.790469	2.94286	0.003252	0.0187764	2.32624	5.01496
ENSMUSG00000024824	31.2755	-0.625137	0.21254	-2.94126	0.00326879	0.018863	0.625137	-1.54236
ENSMUSG00000020642	31.9233	-0.727839	0.24757	-2.93994	0.0032828	0.0189336	0.727839	-1.65616
ENSMUSG00000038683	149.484	0.793705	0.270063	2.93897	0.0032931	0.0189827	0.793705	1.73352
ENSMUSG00000029462	35.8273	0.614316	0.209126	2.93754	0.00330823	0.0190596	0.614316	1.53083
ENSMUSG00000034663	215.636	0.888916	0.302647	2.93714	0.00331255	0.0190741	0.888916	1.85178
ENSMUSG00000114055	5.51291	2.12263	0.723907	2.93219	0.00336581	0.0193493	2.12263	4.35488
ENSMUSG00000027845	150.796	-1.1409	0.389158	-2.9317	0.00337107	0.0193691	1.1409	-2.20518
ENSMUSG00000020156	43.2313	-0.772035	0.263433	-2.93067	0.00338228	0.0194125	0.772035	-1.70768
ENSMUSG00000027646	17.1727	1.28737	0.439422	2.92969	0.00339302	0.0194531	1.28737	2.44082
ENSMUSG00000109715	12.7771	-0.80735	0.275661	-2.92878	0.00340295	0.0194889	0.80735	-1.74999
ENSMUSG00000013974	88.4195	0.793014	0.270836	2.92803	0.00341122	0.0195258	0.793014	1.73269
ENSMUSG00000016256	412.82	0.747927	0.255537	2.92688	0.00342383	0.0195874	0.747927	1.67938
ENSMUSG00000067071	33.1953	-0.617069	0.210898	-2.92591	0.00343448	0.0196378	0.617069	-1.53376
ENSMUSG00000024947	39.0124	-0.592039	0.202389	-2.92526	0.00344168	0.0196683	0.592039	-1.50738
ENSMUSG00000022893	11.9794	2.57918	0.882725	2.92184	0.00347967	0.0198587	2.57918	5.97602
ENSMUSG00000030750	44.0467	-0.599326	0.205119	-2.92185	0.00347962	0.0198587	0.599326	-1.51501
ENSMUSG00000039031	27.9912	-0.689451	0.235982	-2.92163	0.00348204	0.0198587	0.689451	-1.61267
ENSMUSG00000069873	10.0373	2.32867	0.797162	2.9212	0.00348688	0.0198732	2.32867	5.02341
ENSMUSG00000027669	8.78357	1.54625	0.529449	2.92048	0.0034949	0.0199082	1.54625	2.92056
ENSMUSG00000030657	32.7301	-1.01188	0.346579	-2.91961	0.00350465	0.019953	1.01188	-2.01653
ENSMUSG00000003617	311.958	2.89133	0.991396	2.91642	0.0035407	0.0201259	2.89133	7.41954
ENSMUSG00000041559	6.18882	2.5524	0.875293	2.91606	0.00354485	0.0201387	2.5524	5.86611
ENSMUSG00000025648	38.4132	-0.816633	0.28014	-2.91509	0.00355583	0.0201903	0.816633	-1.76129
ENSMUSG00000074622	103.706	1.02713	0.352403	2.91466	0.00356074	0.0202073	1.02713	2.03797
ENSMUSG00000020745	416.426	0.89462	0.307008	2.91399	0.00356839	0.02024	0.89462	1.85912
ENSMUSG00000058099	274.415	-0.740773	0.254322	-2.91274	0.00358274	0.0203105	0.740773	-1.67107
ENSMUSG00000082286	13.2952	-0.93887	0.322455	-2.91164	0.00359542	0.0203715	0.93887	-1.91703
ENSMUSG00000060038	22.2856	0.737738	0.253396	2.9114	0.00359813	0.020376	0.737738	1.66756
ENSMUSG00000021360	42.0539	0.882944	0.303302	2.9111	0.00360155	0.0203845	0.882944	1.84413
ENSMUSG00000026980	20.6376	0.892512	0.306642	2.9106	0.00360737	0.0204065	0.892512	1.85641
ENSMUSG00000036678	37.6229	0.916019	0.314773	2.91009	0.0036132	0.0204226	0.916019	1.8869
ENSMUSG00000041571	491.102	1.18257	0.406378	2.91002	0.00361406	0.0204226	1.18257	2.26981
ENSMUSG00000071369	47.7619	-0.706946	0.242998	-2.90927	0.00362274	0.0204608	0.706946	-1.63234
ENSMUSG00000022048	20.6274	-0.617115	0.212177	-2.90849	0.00363183	0.0204819	0.617115	-1.5338
ENSMUSG00000027878	307.586	-0.621674	0.21374	-2.90855	0.0036311	0.0204819	0.621674	-1.53866
ENSMUSG00000048895	9.86823	1.34257	0.461611	2.90845	0.00363228	0.0204819	1.34257	2.53603
ENSMUSG00000001089	23.7764	0.934287	0.321372	2.90718	0.00364699	0.0205373	0.934287	1.91095
ENSMUSG00000005470	24.5636	-0.83542	0.287435	-2.90646	0.00365544	0.0205688	0.83542	-1.78438
ENSMUSG00000022021	250.098	-1.23916	0.426406	-2.90605	0.00366019	0.0205847	1.23916	-2.36061
ENSMUSG00000004317	43.3666	0.850362	0.292713	2.90511	0.00367129	0.0206253	0.850362	1.80295
ENSMUSG00000046794	43.141	0.866597	0.298378	2.90436	0.00368005	0.0206635	0.866597	1.82336
ENSMUSG00000012126	6.94752	-1.108	0.381667	-2.90306	0.00369541	0.0207279	1.108	-2.15547
ENSMUSG00000032040	19.1104	-0.766035	0.263941	-2.90229	0.00370446	0.0207676	0.766035	-1.70059
ENSMUSG00000055639	6.23363	1.68154	0.579529	2.90155	0.00371316	0.0208054	1.68154	3.20769
ENSMUSG00000019214	9.3306	-0.930298	0.320769	-2.90021	0.00372908	0.0208506	0.930298	-1.90567
ENSMUSG00000050382	6.93158	-1.29826	0.447609	-2.90042	0.00372659	0.0208506	1.29826	-2.45931
ENSMUSG00000062619	12.5869	1.28323	0.442428	2.90044	0.00372644	0.0208506	1.28323	2.43384
ENSMUSG00000066258	85.1851	0.758114	0.26139	2.90032	0.00372784	0.0208506	0.758114	1.69128
ENSMUSG00000058240	23.9113	0.775158	0.267517	2.8976	0.00376029	0.0209809	0.775158	1.71138
ENSMUSG00000051768	40.7351	-0.597775	0.206417	-2.89596	0.00378006	0.0210802	0.597775	-1.51338
ENSMUSG00000041117	7.07515	1.72688	0.596604	2.89451	0.00379748	0.0211662	1.72688	3.31011
ENSMUSG00000000791	17.3638	1.00149	0.346101	2.89365	0.00380797	0.0212136	1.00149	2.00207
ENSMUSG00000029470	53.9794	0.813151	0.281058	2.89318	0.00381357	0.0212336	0.813151	1.75705
ENSMUSG00000015932	968.834	1.02948	0.356449	2.88815	0.0038751	0.0214877	1.02948	2.04129
ENSMUSG00000026249	16.6468	1.71225	0.592808	2.88838	0.00387233	0.0214877	1.71225	3.27672
ENSMUSG00000037003	10.3953	2.33209	0.807475	2.88813	0.00387539	0.0214877	2.33209	5.03535
ENSMUSG00000042046	30.0251	-0.702893	0.24337	-2.88817	0.00387493	0.0214877	0.702893	-1.62777
ENSMUSG00000062421	62.1919	0.688074	0.238287	2.88759	0.00388207	0.021509	0.688074	1.61113
ENSMUSG00000028439	31.8347	-0.736625	0.255361	-2.88464	0.00391856	0.021693	0.736625	-1.66627
ENSMUSG00000022246	22.4219	1.26431	0.43836	2.88419	0.00392422	0.0217131	1.26431	2.40213
ENSMUSG00000043832	64.5222	1.06373	0.36885	2.88391	0.00392775	0.0217213	1.06373	2.09033
ENSMUSG00000026547	484.083	-0.612577	0.212509	-2.88259	0.00394419	0.0217935	0.612577	-1.52899
ENSMUSG00000034111	32.7879	-0.654843	0.227189	-2.88237	0.00394698	0.0217935	0.654843	-1.57444
ENSMUSG00000054191	77.8295	1.34918	0.468063	2.88248	0.00394562	0.0217935	1.34918	2.54767
ENSMUSG00000017057	38.113	0.91559	0.317831	2.88075	0.00396734	0.0218832	0.91559	1.88634
ENSMUSG00000032363	8.5574	2.48647	0.863453	2.87968	0.00398079	0.0219381	2.48647	5.60405
ENSMUSG00000033862	16.4768	-0.711919	0.247226	-2.87963	0.00398142	0.0219381	0.711919	-1.63798
ENSMUSG00000053553	15.7995	-0.803972	0.27933	-2.87821	0.00399933	0.021996	0.803972	-1.7459
ENSMUSG00000091649	20.8198	0.910322	0.316524	2.876	0.00402751	0.0221346	0.910322	1.87947
ENSMUSG00000047632	12.644	2.51742	0.875371	2.87583	0.00402971	0.0221352	2.51742	5.72556
ENSMUSG00000060860	137.941	-1.01817	0.354371	-2.87317	0.00406378	0.0223109	1.01817	-2.02534
ENSMUSG00000058624	3430.11	-1.31431	0.457498	-2.87281	0.00406832	0.0223243	1.31431	-2.48683
ENSMUSG00000110279	11.0051	-0.991728	0.345237	-2.8726	0.00407105	0.0223277	0.991728	-1.98857
ENSMUSG00000017802	238.181	-0.791093	0.275436	-2.87214	0.00407696	0.0223486	0.791093	-1.73038
ENSMUSG00000032359	120.238	-0.707177	0.246245	-2.87184	0.00408089	0.0223585	0.707177	-1.63261
ENSMUSG00000062198	15.8092	-0.984764	0.342965	-2.87133	0.00408752	0.0223833	0.984764	-1.97899
ENSMUSG00000031387	26.5836	1.00588	0.35039	2.87074	0.00409509	0.0224017	1.00588	2.00817
ENSMUSG00000035960	28.168	-0.587162	0.204577	-2.87012	0.00410316	0.0224227	0.587162	-1.50229
ENSMUSG00000024170	20.1112	-0.736128	0.256712	-2.86753	0.00413696	0.0225936	0.736128	-1.6657
ENSMUSG00000039041	86.9151	0.595491	0.207677	2.86739	0.00413868	0.0225936	0.595491	1.51099
ENSMUSG00000008393	4303.86	1.25452	0.437582	2.86693	0.00414471	0.0226149	1.25452	2.38587
ENSMUSG00000070284	25.2003	0.866768	0.302491	2.86543	0.00416441	0.0227107	0.866768	1.82357
ENSMUSG00000022575	116.849	0.667437	0.233047	2.86396	0.00418375	0.0228044	0.667437	1.58825
ENSMUSG00000062169	27.1174	0.704972	0.246311	2.86212	0.00420812	0.0229255	0.704972	1.63011
ENSMUSG00000028164	28.9883	-0.664289	0.232151	-2.86145	0.00421712	0.0229628	0.664289	-1.58479
ENSMUSG00000030990	21.8839	0.800338	0.279876	2.85962	0.00424148	0.0230836	0.800338	1.74151
ENSMUSG00000030111	19.5859	4.73092	1.65453	2.85938	0.00424474	0.0230895	4.73092	26.5551
ENSMUSG00000028041	117.176	-0.757692	0.265095	-2.85819	0.00426059	0.0231638	0.757692	-1.69078
ENSMUSG00000036966	48.3562	0.62739	0.219727	2.85532	0.0042993	0.0233623	0.62739	1.54477
ENSMUSG00000028551	19.888	-1.0515	0.368416	-2.85411	0.00431577	0.0234278	1.0515	-2.07268
ENSMUSG00000027882	38.8718	0.699314	0.245038	2.8539	0.00431856	0.023431	0.699314	1.62373
ENSMUSG00000006445	16.2583	-1.28685	0.450995	-2.85336	0.00432589	0.023439	1.28685	-2.43995
ENSMUSG00000073700	81.2303	1.26448	0.443156	2.85335	0.00432605	0.023439	1.26448	2.40241
ENSMUSG00000024696	43.1762	0.732633	0.256796	2.85298	0.00433115	0.0234514	0.732633	1.66167
ENSMUSG00000020821	125.096	0.729359	0.255767	2.85165	0.00434928	0.0235375	0.729359	1.6579
ENSMUSG00000005774	27.327	-0.800944	0.280902	-2.85133	0.00435368	0.0235494	0.800944	-1.74224
ENSMUSG00000090330	16.666	-0.8844	0.310304	-2.85011	0.00437048	0.0236282	0.8844	-1.846
ENSMUSG00000021306	16.8193	-1.00733	0.353956	-2.84592	0.00442834	0.0239166	1.00733	-2.01019
ENSMUSG00000024981	188.632	0.729107	0.25619	2.84596	0.00442773	0.0239166	0.729107	1.65761
ENSMUSG00000017615	31.8107	0.830712	0.291937	2.84552	0.00443388	0.0239344	0.830712	1.77856
ENSMUSG00000045973	1463.74	-1.27853	0.449346	-2.8453	0.00443695	0.0239388	1.27853	-2.42591
ENSMUSG00000071203	32.1247	-0.830854	0.292138	-2.84404	0.00445451	0.0240091	0.830854	-1.77874
ENSMUSG00000021886	26.3004	0.984021	0.346083	2.84331	0.00446478	0.0240523	0.984021	1.97797
ENSMUSG00000000078	174.948	0.623631	0.219488	2.8413	0.00449298	0.0241824	0.623631	1.54075
ENSMUSG00000004105	6.026	-1.39134	0.490246	-2.83805	0.00453904	0.0244151	1.39134	-2.62323
ENSMUSG00000029925	54.7096	-1.06275	0.375147	-2.8329	0.00461284	0.0247494	1.06275	-2.08891
ENSMUSG00000036002	1434.91	-1.3122	0.463479	-2.83119	0.00463752	0.0248567	1.3122	-2.4832
ENSMUSG00000024913	57.3906	-0.653663	0.231133	-2.82809	0.0046827	0.0250736	0.653663	-1.57316
ENSMUSG00000038623	63.8555	-0.599064	0.211819	-2.82818	0.00468131	0.0250736	0.599064	-1.51473
ENSMUSG00000040270	46.7657	-0.808748	0.286061	-2.82719	0.00469591	0.0251317	0.808748	-1.75169
ENSMUSG00000031490	102.56	0.764645	0.27052	2.82658	0.00470484	0.0251668	0.764645	1.69895
ENSMUSG00000026966	26.211	-0.699401	0.247495	-2.82591	0.0047146	0.0252062	0.699401	-1.62383
ENSMUSG00000023055	472.913	1.35025	0.477874	2.82554	0.00472009	0.0252229	1.35025	2.54957
ENSMUSG00000004085	23.3898	1.03374	0.365981	2.82457	0.0047344	0.0252693	1.03374	2.04733
ENSMUSG00000034614	66.2159	1.29781	0.459583	2.82389	0.00474451	0.0253025	1.29781	2.45855
ENSMUSG00000031700	10.6012	2.46683	0.87428	2.82155	0.00477919	0.0254746	2.46683	5.52826
ENSMUSG00000024423	20.0851	0.889194	0.315307	2.82009	0.00480097	0.0255779	0.889194	1.85214
ENSMUSG00000038375	38.2286	1.08105	0.383365	2.81991	0.00480378	0.02558	1.08105	2.11558
ENSMUSG00000001588	128.53	-0.777054	0.275736	-2.8181	0.00483082	0.0256982	0.777054	-1.71363
ENSMUSG00000030978	70.8642	-0.652309	0.23163	-2.81617	0.00486003	0.0258277	0.652309	-1.57168
ENSMUSG00000046808	24.9722	-0.63777	0.226623	-2.81424	0.00488929	0.0259702	0.63777	-1.55592
ENSMUSG00000028763	69.5504	1.4515	0.515854	2.81377	0.0048964	0.025995	1.4515	2.73492
ENSMUSG00000033467	77.0341	0.65102	0.231742	2.80924	0.0049658	0.0263503	0.65102	1.57028
ENSMUSG00000083161	70.4742	1.36816	0.487232	2.80802	0.00498479	0.0264246	1.36816	2.5814
ENSMUSG00000009350	10.4566	1.70644	0.608305	2.80524	0.00502795	0.0266268	1.70644	3.26354
ENSMUSG00000010142	60.9796	-0.870689	0.310563	-2.80359	0.00505378	0.0267503	0.870689	-1.82854
ENSMUSG00000001034	53.7782	0.742067	0.264803	2.80234	0.00507334	0.0268404	0.742067	1.67257
ENSMUSG00000029098	77.6694	-0.623242	0.222472	-2.80144	0.00508752	0.026902	0.623242	-1.54033
ENSMUSG00000006418	981.103	1.13038	0.403528	2.80125	0.00509049	0.0269043	1.13038	2.18917
ENSMUSG00000028850	13.6709	0.933569	0.333484	2.79944	0.00511911	0.0270019	0.933569	1.90999
ENSMUSG00000030786	327.15	0.758909	0.271084	2.79954	0.00511762	0.0270019	0.758909	1.69221
ENSMUSG00000037999	43.6673	1.41876	0.506787	2.79953	0.00511777	0.0270019	1.41876	2.67356
ENSMUSG00000025959	58.4434	0.644629	0.230392	2.79796	0.00514262	0.0271124	0.644629	1.56334
ENSMUSG00000029005	17.7847	-0.919715	0.328756	-2.79756	0.00514904	0.0271327	0.919715	-1.89174
ENSMUSG00000007080	27.1136	-0.862007	0.308261	-2.79635	0.00516831	0.0272208	0.862007	-1.81756
ENSMUSG00000020978	37.5455	0.821233	0.293713	2.79604	0.00517323	0.0272332	0.821233	1.76692
ENSMUSG00000075706	220.413	-0.722731	0.258551	-2.79531	0.00518494	0.0272678	0.722731	-1.6503
ENSMUSG00000020614	18.2073	-1.31925	0.47211	-2.79436	0.00520022	0.0273346	1.31925	-2.49536
ENSMUSG00000032324	26.9382	1.02712	0.36771	2.79328	0.00521764	0.0273866	1.02712	2.03795
ENSMUSG00000092035	14.4947	-1.11549	0.399526	-2.79203	0.00523786	0.0274781	1.11549	-2.16668
ENSMUSG00000020241	26.1724	1.22795	0.439876	2.79159	0.0052449	0.0275014	1.22795	2.34235
ENSMUSG00000055653	30.6723	1.67961	0.601827	2.79085	0.00525702	0.0275513	1.67961	3.20341
ENSMUSG00000025746	7.25268	1.73691	0.622657	2.78951	0.00527879	0.0276245	1.73691	3.3332
ENSMUSG00000044352	59.9609	-1.36285	0.488536	-2.78966	0.00527631	0.0276245	1.36285	-2.57193
ENSMUSG00000038365	9.3761	-0.832737	0.298812	-2.78682	0.00532275	0.0278409	0.832737	-1.78106
ENSMUSG00000030660	34.4627	0.909005	0.326299	2.7858	0.00533952	0.0279148	0.909005	1.87775
ENSMUSG00000051022	5.09767	2.11165	0.758146	2.78529	0.00534806	0.0279457	2.11165	4.32186
ENSMUSG00000035944	25.9944	-0.76379	0.274466	-2.78282	0.00538887	0.0281174	0.76379	-1.69795
ENSMUSG00000005447	21.0638	-0.712917	0.256218	-2.78246	0.00539487	0.0281211	0.712917	-1.63912
ENSMUSG00000056383	8.71196	-0.950208	0.341489	-2.78255	0.00539339	0.0281211	0.950208	-1.93215
ENSMUSG00000026347	6.38817	-1.3579	0.488328	-2.78071	0.00542404	0.0282485	1.3579	-2.56311
ENSMUSG00000033952	20.2713	-1.06848	0.384252	-2.78067	0.00542463	0.0282485	1.06848	-2.09722
ENSMUSG00000052906	24.1349	0.79046	0.284289	2.78048	0.00542779	0.0282511	0.79046	1.72963
ENSMUSG00000040738	24.2089	0.753389	0.271076	2.77925	0.0054484	0.0283384	0.753389	1.68575
ENSMUSG00000021458	14.9004	1.06897	0.384759	2.7783	0.00546448	0.0283725	1.06897	2.09794
ENSMUSG00000042462	13.7714	-0.800384	0.288069	-2.77844	0.00546198	0.0283725	0.800384	-1.74156
ENSMUSG00000068923	15.8235	1.37832	0.496094	2.77835	0.00546364	0.0283725	1.37832	2.59966
ENSMUSG00000039270	23.5152	-0.770976	0.27759	-2.77739	0.0054797	0.0284376	0.770976	-1.70642
ENSMUSG00000061132	50.8835	-0.882938	0.318111	-2.77557	0.00551056	0.0285699	0.882938	-1.84413
ENSMUSG00000032026	121.122	-1.024	0.369133	-2.77408	0.00553582	0.0286729	1.024	-2.03356
ENSMUSG00000027346	883.516	1.11156	0.400889	2.77274	0.00555865	0.028763	1.11156	2.1608
ENSMUSG00000023030	45.0855	0.881318	0.317995	2.77149	0.00558007	0.0288457	0.881318	1.84206
ENSMUSG00000029484	40.1643	-0.722938	0.260844	-2.77153	0.00557932	0.0288457	0.722938	-1.65054
ENSMUSG00000056091	1698.98	-1.26499	0.456511	-2.771	0.00558841	0.0288748	1.26499	-2.40326
ENSMUSG00000055172	26.4299	1.67581	0.604837	2.77069	0.00559385	0.0288888	1.67581	3.19499
ENSMUSG00000024597	27.1914	-1.17278	0.423463	-2.7695	0.00561429	0.0289663	1.17278	-2.25446
ENSMUSG00000041308	34.0702	0.664236	0.239998	2.76768	0.00564572	0.0291037	0.664236	1.58473
ENSMUSG00000050332	13.215	-0.917786	0.331613	-2.76764	0.00564642	0.0291037	0.917786	-1.88921
ENSMUSG00000116383	9.30409	-1.50471	0.544018	-2.76592	0.00567626	0.0292292	1.50471	-2.83768
ENSMUSG00000027835	26.2459	0.722433	0.261223	2.76558	0.00568218	0.0292313	0.722433	1.64996
ENSMUSG00000014329	12.2216	1.73473	0.627584	2.76413	0.00570746	0.0293471	1.73473	3.32816
ENSMUSG00000067365	27.2928	0.610748	0.220984	2.76377	0.00571379	0.0293654	0.610748	1.52705
ENSMUSG00000074141	35.1273	-0.799704	0.28939	-2.76341	0.00572004	0.0293833	0.799704	-1.74074
ENSMUSG00000031925	14.246	-0.792628	0.286943	-2.76232	0.00573926	0.0294536	0.792628	-1.73223
ENSMUSG00000025915	50.6169	-0.687361	0.248941	-2.76114	0.00575996	0.0295313	0.687361	-1.61033
ENSMUSG00000060131	53.6938	0.613669	0.222338	2.76007	0.00577888	0.0295712	0.613669	1.53015
ENSMUSG00000028972	7.23271	-1.57228	0.569857	-2.75908	0.00579636	0.0296463	1.57228	-2.97375
ENSMUSG00000005410	78.2893	-0.633158	0.229561	-2.75812	0.00581346	0.0297194	0.633158	-1.55096
ENSMUSG00000021824	129.135	-0.787135	0.285543	-2.75662	0.00584017	0.0298416	0.787135	-1.72564
ENSMUSG00000038991	110.131	-0.60218	0.218528	-2.75563	0.005858	0.0299184	0.60218	-1.51801
ENSMUSG00000040856	6.97863	2.15867	0.783671	2.75456	0.00587712	0.0299871	2.15867	4.46503
ENSMUSG00000020604	16.4516	-0.958797	0.348265	-2.75307	0.00590391	0.0301094	0.958797	-1.94369
ENSMUSG00000022425	17.5691	1.89298	0.68785	2.75202	0.0059228	0.0301767	1.89298	3.71402
ENSMUSG00000010110	153.345	0.642203	0.233679	2.74823	0.00599182	0.0304845	0.642203	1.56071
ENSMUSG00000032515	69.6662	0.688683	0.250737	2.74663	0.00602106	0.0306186	0.688683	1.61181
ENSMUSG00000020029	217.417	-0.917328	0.334098	-2.74569	0.00603839	0.030692	0.917328	-1.88861
ENSMUSG00000028268	59.6416	0.834096	0.303803	2.74552	0.00604156	0.0306934	0.834096	1.78274
ENSMUSG00000070047	8.55071	2.12663	0.775027	2.74394	0.00607062	0.0308116	2.12663	4.36696
ENSMUSG00000020629	13.6772	-0.965635	0.35196	-2.74359	0.00607709	0.0308297	0.965635	-1.95292
ENSMUSG00000020485	339.607	1.13518	0.413805	2.74327	0.00608314	0.0308456	1.13518	2.19646
ENSMUSG00000000915	120.075	-0.670392	0.244463	-2.7423	0.00610101	0.0309067	0.670392	-1.59151
ENSMUSG00000049086	6.62214	-1.1449	0.417491	-2.74232	0.00610067	0.0309067	1.1449	-2.2113
ENSMUSG00000061731	37.5233	0.675536	0.246559	2.73985	0.00614667	0.0311232	0.675536	1.59719
ENSMUSG00000040751	47.251	-0.606273	0.221436	-2.73791	0.00618308	0.0312926	0.606273	-1.52232
ENSMUSG00000025340	40.3589	0.74932	0.273777	2.73697	0.00620073	0.031367	0.74932	1.681
ENSMUSG00000005973	22.6054	0.754829	0.275845	2.73643	0.00621101	0.0313742	0.754829	1.68743
ENSMUSG00000106874	6.69192	1.66517	0.608499	2.73652	0.0062092	0.0313742	1.66517	3.17151
ENSMUSG00000070699	14.9383	-0.714556	0.261605	-2.73144	0.00630591	0.0317803	0.714556	-1.64098
ENSMUSG00000069892	30.5506	-0.838467	0.30707	-2.73054	0.00632312	0.0318496	0.838467	-1.78815
ENSMUSG00000022665	47.5177	1.46505	0.536651	2.72999	0.00633371	0.0318878	1.46505	2.76073
ENSMUSG00000031958	5.34749	3.06429	1.12264	2.72954	0.00634228	0.0319158	3.06429	8.36456
ENSMUSG00000029171	28.5759	0.785625	0.287936	2.72847	0.00636287	0.0319891	0.785625	1.72384
ENSMUSG00000034926	80.9387	-1.29906	0.476262	-2.72761	0.00637947	0.0320574	1.29906	-2.46068
ENSMUSG00000006219	14.3353	1.53993	0.56468	2.72709	0.00638959	0.032093	1.53993	2.90781
ENSMUSG00000029730	73.829	-0.617045	0.226445	-2.72492	0.0064318	0.0322898	0.617045	-1.53373
ENSMUSG00000020846	41.0828	-0.853089	0.313232	-2.72351	0.00645927	0.0324123	0.853089	-1.80636
ENSMUSG00000028016	26.86	0.695309	0.255329	2.72319	0.00646558	0.0324287	0.695309	1.61923
ENSMUSG00000020492	7.43781	-1.13749	0.417882	-2.72204	0.00648811	0.0324956	1.13749	-2.19998
ENSMUSG00000025477	36.4744	0.712612	0.261822	2.72174	0.00649385	0.032509	0.712612	1.63877
ENSMUSG00000045795	69.1061	0.933181	0.342953	2.72102	0.00650811	0.0325571	0.933181	1.90948
ENSMUSG00000074457	9.93035	1.75378	0.644549	2.72094	0.00650957	0.0325571	1.75378	3.37241
ENSMUSG00000026285	8.38506	1.57469	0.578847	2.72039	0.00652051	0.0325964	1.57469	2.97871
ENSMUSG00000020184	171.669	0.672296	0.247323	2.71829	0.00656211	0.032789	0.672296	1.59361
ENSMUSG00000034854	40.6127	0.781466	0.287553	2.71764	0.00657488	0.0328218	0.781466	1.71888
ENSMUSG00000033644	4.99853	2.00944	0.739687	2.7166	0.00659553	0.032894	2.00944	4.02625
ENSMUSG00000032332	4.93991	2.87822	1.06072	2.71347	0.00665832	0.033176	2.87822	7.35243
ENSMUSG00000067995	21.8566	0.672743	0.248031	2.71234	0.00668103	0.0332735	0.672743	1.5941
ENSMUSG00000001891	47.6452	0.802703	0.296039	2.71148	0.00669835	0.0333441	0.802703	1.74437
ENSMUSG00000040557	293.844	1.385	0.510941	2.71069	0.00671426	0.0334077	1.385	2.61173
ENSMUSG00000031833	136.849	-0.610383	0.225203	-2.71036	0.00672093	0.0334252	0.610383	-1.52666
ENSMUSG00000032235	12.5619	-0.814343	0.300518	-2.7098	0.00673241	0.0334666	0.814343	-1.7585
ENSMUSG00000038976	291.746	0.604804	0.223267	2.70888	0.00675103	0.0335367	0.604804	1.52077
ENSMUSG00000092203	19.3206	0.796536	0.294056	2.70879	0.00675282	0.0335367	0.796536	1.73693
ENSMUSG00000019039	36.6323	-0.592896	0.218924	-2.70823	0.00676436	0.0335783	0.592896	-1.50827
ENSMUSG00000027242	14.1331	-0.895613	0.330766	-2.7077	0.00677522	0.0336165	0.895613	-1.8604
ENSMUSG00000022881	9.35757	-0.880796	0.325551	-2.70556	0.00681903	0.0337865	0.880796	-1.84139
ENSMUSG00000001119	25.8939	1.0698	0.395493	2.70499	0.00683067	0.0338284	1.0698	2.09915
ENSMUSG00000028015	26.0778	-0.760331	0.281151	-2.70436	0.00684371	0.0338772	0.760331	-1.69388
ENSMUSG00000017969	33.6273	-1.1087	0.410426	-2.70134	0.00690612	0.0341543	1.1087	-2.15651
ENSMUSG00000031391	32.2308	-0.957624	0.35475	-2.69943	0.00694586	0.0343348	0.957624	-1.94211
ENSMUSG00000031101	173.213	-0.622408	0.230594	-2.69916	0.00695152	0.0343468	0.622408	-1.53944
ENSMUSG00000030124	8.2806	1.36064	0.504297	2.69809	0.00697387	0.0344252	1.36064	2.56799
ENSMUSG00000057236	220.33	-0.606572	0.224862	-2.69753	0.00698563	0.0344672	0.606572	-1.52264
ENSMUSG00000055435	94.5777	0.736123	0.273001	2.69641	0.00700917	0.0345673	0.736123	1.66569
ENSMUSG00000040771	23.891	-0.688464	0.255365	-2.69599	0.00701789	0.0345942	0.688464	-1.61157
ENSMUSG00000047879	98.3252	-0.609068	0.225995	-2.69505	0.00703787	0.0346766	0.609068	-1.52527
ENSMUSG00000024587	614.337	0.938805	0.348733	2.69204	0.00710155	0.0349741	0.938805	1.91694
ENSMUSG00000027253	6.38802	1.59315	0.592323	2.68967	0.00715228	0.0351914	1.59315	3.01708
ENSMUSG00000062580	29.8655	0.626079	0.232808	2.68925	0.00716131	0.0352195	0.626079	1.54336
ENSMUSG00000052013	66.8385	-0.836455	0.311351	-2.68653	0.00721975	0.035474	0.836455	-1.78566
ENSMUSG00000047888	265.298	-0.971666	0.361749	-2.68602	0.00723081	0.0355119	0.971666	-1.9611
ENSMUSG00000035929	131.634	0.659663	0.245723	2.68458	0.00726201	0.0356012	0.659663	1.57971
ENSMUSG00000100277	12.6606	-1.52403	0.5677	-2.68457	0.00726241	0.0356012	1.52403	-2.87593
ENSMUSG00000040624	28.5493	1.17887	0.439236	2.68391	0.00727665	0.0356546	1.17887	2.26399
ENSMUSG00000030577	183.823	-1.049	0.391133	-2.68194	0.00731962	0.0358486	1.049	-2.06909
ENSMUSG00000004933	11.8109	-0.83045	0.30996	-2.67921	0.00737954	0.0360921	0.83045	-1.77824
ENSMUSG00000034218	32.2851	-0.706032	0.263606	-2.67837	0.00739824	0.0361669	0.706032	-1.63131
ENSMUSG00000014686	8.47747	1.53425	0.573417	2.67562	0.00745911	0.0364142	1.53425	2.89637
ENSMUSG00000003518	69.9361	-0.683609	0.255528	-2.67528	0.00746663	0.0364341	0.683609	-1.60615
ENSMUSG00000024399	97.7416	-0.817593	0.305742	-2.67413	0.00749231	0.0365426	0.817593	-1.76246
ENSMUSG00000044030	29.5466	-0.611969	0.229017	-2.67216	0.00753658	0.0367417	0.611969	-1.52834
ENSMUSG00000005936	310.897	-0.663156	0.248222	-2.67162	0.00754866	0.0367668	0.663156	-1.58354
ENSMUSG00000030659	46.0492	0.786721	0.294458	2.67176	0.00754544	0.0367668	0.786721	1.72515
ENSMUSG00000039515	798.544	-1.06019	0.397144	-2.66954	0.00759551	0.0368697	1.06019	-2.08521
ENSMUSG00000041773	18.1846	1.05655	0.395731	2.66988	0.00758776	0.0368697	1.05655	2.07996
ENSMUSG00000064337	3061.55	-0.887687	0.332536	-2.66945	0.00759757	0.0368697	0.887687	-1.85021
ENSMUSG00000079036	27.7508	-0.603145	0.225931	-2.6696	0.00759414	0.0368697	0.603145	-1.51902
ENSMUSG00000026196	8.23492	-1.03544	0.388195	-2.66731	0.00764612	0.0370884	1.03544	-2.04973
ENSMUSG00000041120	8.21272	1.37624	0.516132	2.66645	0.00766569	0.0371663	1.37624	2.59591
ENSMUSG00000024353	23.0454	-0.747987	0.280538	-2.66626	0.00766996	0.0371701	0.747987	-1.67945
ENSMUSG00000028364	26.3853	2.49115	0.93519	2.66379	0.00772654	0.0373931	2.49115	5.62226
ENSMUSG00000032802	82.8402	0.787495	0.295651	2.6636	0.00773096	0.0373974	0.787495	1.72607
ENSMUSG00000033713	113.619	-0.595567	0.223654	-2.6629	0.00774711	0.0374414	0.595567	-1.51107
ENSMUSG00000020806	113.198	0.671148	0.252188	2.6613	0.00778386	0.0375481	0.671148	1.59234
ENSMUSG00000022364	14.3536	-0.854853	0.321283	-2.66075	0.00779663	0.0375481	0.854853	-1.80857
[truncated: 117 more rows]

## Sheet: Blood_CS_Die_vs_CS_Survive
	baseMean	log2FoldChange	lfcSE	stat	pvalue	padj	ABSLFC	FC
ENSMUSG00000045636	58.7479	-1.75387	0.250019	-7.01494	2.30048e-12	2.44265e-08	1.75387	-3.37262
ENSMUSG00000005800	139.507	-1.23778	0.201789	-6.13403	8.56789e-10	4.54869e-06	1.23778	-2.35836
ENSMUSG00000022122	65.9082	-3.41747	0.5827	-5.86489	4.49426e-09	1.59067e-05	3.41747	-10.6847
ENSMUSG00000027073	123.977	1.44317	0.261156	5.52607	3.27484e-08	8.69305e-05	1.44317	2.71917
ENSMUSG00000024011	33.5153	-1.67111	0.30554	-5.46938	4.51607e-08	9.59033e-05	1.67111	-3.1846
ENSMUSG00000025330	92.7169	-1.62789	0.305765	-5.32399	1.01514e-07	0.000153983	1.62789	-3.0906
ENSMUSG00000026011	10.5983	1.85316	0.347045	5.33984	9.30283e-08	0.000153983	1.85316	3.61292
ENSMUSG00000052212	122.807	-1.08444	0.205601	-5.2745	1.33119e-07	0.000176683	1.08444	-2.12055
ENSMUSG00000028497	45.5216	-1.41939	0.271482	-5.22829	1.71082e-07	0.000184896	1.41939	-2.67472
ENSMUSG00000039959	91.7168	-1.11173	0.218771	-5.08172	3.74039e-07	0.00026477	1.11173	-2.16105
ENSMUSG00000040907	78.022	-1.28049	0.251374	-5.09396	3.50654e-07	0.00026477	1.28049	-2.42922
ENSMUSG00000072601	16.6952	1.50818	0.296228	5.09127	3.55679e-07	0.00026477	1.50818	2.8445
ENSMUSG00000074272	96.3437	-1.17365	0.229469	-5.11462	3.14379e-07	0.00026477	1.17365	-2.25581
ENSMUSG00000092035	14.4947	-1.57919	0.313847	-5.03173	4.86083e-07	0.000322577	1.57919	-2.98803
ENSMUSG00000052336	29.9277	-2.07607	0.414195	-5.01231	5.37804e-07	0.000335906	2.07607	-4.21658
ENSMUSG00000005373	20.6928	-2.93382	0.597498	-4.91018	9.09916e-07	0.0005085	2.93382	-7.64133
ENSMUSG00000001270	47.8466	-0.798773	0.163781	-4.87707	1.07675e-06	0.000544427	0.798773	-1.73962
ENSMUSG00000038860	11.1544	-2.63258	0.539697	-4.87789	1.07227e-06	0.000544427	2.63258	-6.20135
ENSMUSG00000029005	17.7847	-1.23933	0.255041	-4.85932	1.17788e-06	0.000568488	1.23933	-2.36088
ENSMUSG00000028965	14.4516	1.30013	0.268729	4.83806	1.3111e-06	0.000605273	1.30013	2.46251
ENSMUSG00000029471	98.8226	-0.600349	0.125386	-4.78801	1.68442e-06	0.000745214	0.600349	-1.51608
ENSMUSG00000029416	42.2751	-0.655937	0.137518	-4.76982	1.84388e-06	0.000783133	0.655937	-1.57564
ENSMUSG00000002083	36.343	1.33762	0.282136	4.74104	2.12625e-06	0.000785691	1.33762	2.52733
ENSMUSG00000020681	132.831	-2.02033	0.426304	-4.73918	2.14589e-06	0.000785691	2.02033	-4.05677
ENSMUSG00000031824	114.845	-1.03105	0.217153	-4.74801	2.05432e-06	0.000785691	1.03105	-2.0435
ENSMUSG00000020377	14.9209	-2.58654	0.551604	-4.68913	2.74369e-06	0.000971083	2.58654	-6.00657
ENSMUSG00000025026	186.703	-0.736703	0.160356	-4.59417	4.34484e-06	0.00144167	0.736703	-1.66636
ENSMUSG00000052698	19.8621	-1.60824	0.34996	-4.5955	4.31712e-06	0.00144167	1.60824	-3.0488
ENSMUSG00000031367	26.5615	-1.05205	0.230061	-4.57291	4.80988e-06	0.00154762	1.05205	-2.07347
ENSMUSG00000006345	9.19142	-1.38943	0.306274	-4.53656	5.71797e-06	0.0016409	1.38943	-2.61975
ENSMUSG00000020532	34.5972	-0.954014	0.210109	-4.54056	5.61052e-06	0.0016409	0.954014	-1.93726
ENSMUSG00000026180	54.9163	-1.1014	0.242337	-4.54491	5.49595e-06	0.0016409	1.1014	-2.14563
ENSMUSG00000092274	495.81	-0.71767	0.157908	-4.54486	5.4973e-06	0.0016409	0.71767	-1.64452
ENSMUSG00000024659	206.821	-0.663566	0.147157	-4.50925	6.50564e-06	0.00181781	0.663566	-1.58399
ENSMUSG00000018924	313.257	-1.90292	0.423667	-4.49155	7.07072e-06	0.00192505	1.90292	-3.7397
ENSMUSG00000002307	87.0754	0.765172	0.170638	4.48418	7.31955e-06	0.00194297	0.765172	1.69957
ENSMUSG00000003882	44.9191	0.952455	0.214479	4.44078	8.96329e-06	0.00232127	0.952455	1.93516
ENSMUSG00000054263	38.589	-0.995012	0.224954	-4.42318	9.72606e-06	0.00245884	0.995012	-1.9931
ENSMUSG00000001288	34.2343	-0.808287	0.183595	-4.40255	1.06987e-05	0.00259307	0.808287	-1.75113
ENSMUSG00000020604	16.4516	-1.19673	0.273338	-4.3782	1.19665e-05	0.00259307	1.19673	-2.29219
ENSMUSG00000043421	30.9661	1.28175	0.292665	4.37959	1.18902e-05	0.00259307	1.28175	2.43134
ENSMUSG00000045193	60.4763	0.702062	0.160208	4.38219	1.17495e-05	0.00259307	0.702062	1.62683
ENSMUSG00000056602	52.441	-0.798154	0.182223	-4.38009	1.1863e-05	0.00259307	0.798154	-1.73887
ENSMUSG00000058099	274.415	-0.929721	0.211719	-4.3913	1.12674e-05	0.00259307	0.929721	-1.90491
ENSMUSG00000030589	94.074	-0.944807	0.216894	-4.35608	1.32411e-05	0.00281187	0.944807	-1.92493
ENSMUSG00000005142	466.689	-0.660637	0.151853	-4.35051	1.35824e-05	0.0028278	0.660637	-1.58078
ENSMUSG00000026285	8.38506	1.85511	0.43013	4.3129	1.61129e-05	0.00329012	1.85511	3.61778
ENSMUSG00000032487	23.3241	2.05632	0.47873	4.29536	1.74409e-05	0.0034941	2.05632	4.15924
ENSMUSG00000063193	25.9472	-1.52652	0.355831	-4.29	1.78674e-05	0.00351325	1.52652	-2.88089
ENSMUSG00000039270	23.5152	-0.924373	0.215753	-4.2844	1.83229e-05	0.00353732	0.924373	-1.89786
ENSMUSG00000015854	67.2232	-1.74393	0.409557	-4.2581	2.06175e-05	0.00390922	1.74393	-3.34947
ENSMUSG00000031659	208.895	-0.647908	0.153291	-4.22666	2.37183e-05	0.00429364	0.647908	-1.56689
ENSMUSG00000032515	69.6662	0.844329	0.199478	4.23269	2.30908e-05	0.00429364	0.844329	1.79543
ENSMUSG00000038037	52.107	1.44492	0.341966	4.22534	2.3858e-05	0.00429364	1.44492	2.72248
ENSMUSG00000025236	98.3494	-0.633417	0.150832	-4.19949	2.67518e-05	0.00459343	0.633417	-1.55124
ENSMUSG00000040128	109.835	0.677927	0.161453	4.1989	2.68217e-05	0.00459343	0.677927	1.59984
ENSMUSG00000052609	54.374	-0.733206	0.174618	-4.19891	2.68199e-05	0.00459343	0.733206	-1.66233
ENSMUSG00000026825	7.1122	-1.4687	0.352321	-4.16865	3.06412e-05	0.0049826	1.4687	-2.76773
ENSMUSG00000027381	86.1678	0.818537	0.196177	4.17244	3.01354e-05	0.0049826	0.818537	1.76362
ENSMUSG00000042622	15.6545	1.28785	0.30835	4.17657	2.95943e-05	0.0049826	1.28785	2.44163
ENSMUSG00000068747	70.6688	-0.873657	0.209874	-4.16277	3.14404e-05	0.0049826	0.873657	-1.8323
ENSMUSG00000079481	41.799	-1.02674	0.246499	-4.1653	3.10945e-05	0.0049826	1.02674	-2.03742
ENSMUSG00000019872	127.198	-0.737324	0.177557	-4.1526	3.28712e-05	0.00513274	0.737324	-1.66708
ENSMUSG00000033170	12.3392	-1.20457	0.290369	-4.14841	3.34791e-05	0.0051519	1.20457	-2.30469
ENSMUSG00000063268	97.8127	0.769463	0.186532	4.1251	3.70577e-05	0.00562112	0.769463	1.70464
ENSMUSG00000024597	27.1914	-1.42696	0.346824	-4.11435	3.88265e-05	0.00573326	1.42696	-2.68879
ENSMUSG00000036918	111.459	-0.612711	0.149046	-4.11087	3.94168e-05	0.00573326	0.612711	-1.52913
ENSMUSG00000051855	10.4983	-1.75932	0.427747	-4.11299	3.90569e-05	0.00573326	1.75932	-3.38538
ENSMUSG00000029298	107.885	0.93016	0.227192	4.09416	4.23698e-05	0.00599843	0.93016	1.90549
ENSMUSG00000096630	10.8733	-2.23735	0.546302	-4.09544	4.21367e-05	0.00599843	2.23735	-4.7153
ENSMUSG00000021069	249.087	-0.753025	0.184719	-4.07661	4.56979e-05	0.00630156	0.753025	-1.68532
ENSMUSG00000029581	104.323	1.04829	0.257917	4.06445	4.81459e-05	0.00647105	1.04829	2.06808
ENSMUSG00000029379	120.572	2.11488	0.522526	4.04742	5.17861e-05	0.0068733	2.11488	4.33154
ENSMUSG00000041797	13.9676	-2.11248	0.524139	-4.03038	5.56866e-05	0.00729976	2.11248	-4.32434
ENSMUSG00000025810	24.3674	-0.818806	0.20402	-4.01336	5.986e-05	0.00765776	0.818806	-1.76394
ENSMUSG00000042129	183.25	-0.873738	0.217659	-4.01426	5.96338e-05	0.00765776	0.873738	-1.8324
ENSMUSG00000046711	80.1512	0.605426	0.151118	4.00632	6.16714e-05	0.00779556	0.605426	1.52143
ENSMUSG00000058755	28.5035	0.961114	0.240274	4.00008	6.33209e-05	0.0079099	0.961114	1.94681
ENSMUSG00000056071	1515.13	-0.708064	0.177336	-3.99277	6.53057e-05	0.00802258	0.708064	-1.63361
ENSMUSG00000092572	15.1921	-1.85285	0.464232	-3.99122	6.57341e-05	0.00802258	1.85285	-3.61214
ENSMUSG00000025795	46.5436	-0.858976	0.215398	-3.98786	6.66716e-05	0.00804454	0.858976	-1.81375
ENSMUSG00000078920	96.4528	0.886785	0.222845	3.97938	6.90956e-05	0.00824334	0.886785	1.84905
ENSMUSG00000000157	30.8899	-0.948367	0.239236	-3.96415	7.36569e-05	0.00868988	0.948367	-1.92969
ENSMUSG00000049313	265.21	-0.908477	0.230205	-3.94638	7.93425e-05	0.00925779	0.908477	-1.87706
ENSMUSG00000024339	157.035	0.654746	0.167144	3.91727	8.95587e-05	0.0102251	0.654746	1.57434
ENSMUSG00000022651	71.8817	-0.967407	0.247346	-3.91114	9.18599e-05	0.0103763	0.967407	-1.95532
ENSMUSG00000036046	176.578	-0.835382	0.21385	-3.9064	9.36825e-05	0.0104707	0.835382	-1.78433
ENSMUSG00000068587	13.9604	-1.53497	0.393387	-3.90192	9.54315e-05	0.0105551	1.53497	-2.89781
ENSMUSG00000029313	299.04	0.606544	0.155558	3.89915	9.65322e-05	0.0105668	0.606544	1.52261
ENSMUSG00000030413	93.9019	-0.900121	0.231745	-3.88411	0.000102707	0.011128	0.900121	-1.86622
ENSMUSG00000026389	14.059	-1.3855	0.358403	-3.86577	0.000110738	0.011877	1.3855	-2.61263
ENSMUSG00000047250	104.788	-1.2251	0.317232	-3.86185	0.000112531	0.0119485	1.2251	-2.33772
ENSMUSG00000031779	28.6444	0.933652	0.242549	3.84934	0.000118439	0.0124513	0.933652	1.9101
ENSMUSG00000062148	18.6149	1.35107	0.351627	3.84233	0.000121873	0.0126868	1.35107	2.55101
ENSMUSG00000022788	22.6506	-1.02062	0.266431	-3.83071	0.000127776	0.0131721	1.02062	-2.02879
ENSMUSG00000027111	229.475	-0.942892	0.246457	-3.82579	0.000130354	0.0133086	0.942892	-1.92238
ENSMUSG00000006611	23.3973	-1.29757	0.339961	-3.81682	0.000135181	0.0136701	1.29757	-2.45814
ENSMUSG00000066363	30.4796	1.60655	0.421243	3.81384	0.000136825	0.0137057	1.60655	3.04524
ENSMUSG00000021094	20.7442	-0.721761	0.190096	-3.79682	0.000146562	0.0143991	0.721761	-1.64919
ENSMUSG00000043953	86.8118	1.25629	0.331063	3.79471	0.000147815	0.0143991	1.25629	2.3888
ENSMUSG00000060063	273.724	-0.738327	0.194867	-3.78888	0.000151331	0.0146075	0.738327	-1.66824
ENSMUSG00000079363	104.211	1.38571	0.366425	3.7817	0.000155761	0.0148998	1.38571	2.613
ENSMUSG00000021411	12.5279	-0.963464	0.255395	-3.77245	0.000161654	0.0153254	0.963464	-1.94999
ENSMUSG00000045282	56.8683	-1.31433	0.350236	-3.75271	0.000174934	0.0164376	1.31433	-2.48687
ENSMUSG00000028088	11.9095	-1.30958	0.349279	-3.74939	0.000177266	0.0165106	1.30958	-2.4787
ENSMUSG00000079071	23.5591	1.7792	0.475225	3.74392	0.000181173	0.0167278	1.7792	3.43236
ENSMUSG00000028268	59.6416	0.891413	0.242775	3.67177	0.000240875	0.0216747	0.891413	1.85499
ENSMUSG00000019850	362.489	0.922284	0.25186	3.66189	0.000250358	0.0223387	0.922284	1.89511
ENSMUSG00000044229	15.4791	-1.16863	0.319414	-3.65866	0.000253541	0.0224342	1.16863	-2.24797
ENSMUSG00000040249	752.683	-0.975137	0.266754	-3.65557	0.000256614	0.0225184	0.975137	-1.96583
ENSMUSG00000000326	53.8771	-0.769428	0.212378	-3.62291	0.000291303	0.0247445	0.769428	-1.70459
ENSMUSG00000041481	74.4849	1.1957	0.330812	3.61443	0.000301014	0.0253664	1.1957	2.29055
ENSMUSG00000049502	175.602	0.614302	0.170208	3.60912	0.000307241	0.0254866	0.614302	1.53082
ENSMUSG00000071203	32.1247	-0.846664	0.234555	-3.60967	0.000306592	0.0254866	0.846664	-1.79834
ENSMUSG00000025278	270.999	-0.979483	0.272068	-3.60014	0.000318046	0.0261784	0.979483	-1.97176
ENSMUSG00000038807	119.463	-0.727293	0.20237	-3.59387	0.000325797	0.0265168	0.727293	-1.65553
ENSMUSG00000059108	95.4038	-0.696281	0.193799	-3.59279	0.000327152	0.0265168	0.696281	-1.62032
ENSMUSG00000026170	10.142	-1.24062	0.345717	-3.58853	0.000332541	0.0266144	1.24062	-2.363
ENSMUSG00000005540	12.4072	-1.92979	0.538932	-3.58077	0.000342578	0.0269444	1.92979	-3.81001
ENSMUSG00000030930	45.3661	-0.594175	0.166139	-3.57637	0.000348396	0.0272005	0.594175	-1.50961
ENSMUSG00000035735	8.22382	-1.49757	0.419168	-3.57272	0.000353287	0.027381	1.49757	-2.82367
ENSMUSG00000045087	14.1599	-1.5935	0.449682	-3.54362	0.000394673	0.0303268	1.5935	-3.01781
ENSMUSG00000078942	32.0986	-0.952024	0.268777	-3.54207	0.000397008	0.0303268	0.952024	-1.93459
ENSMUSG00000032232	42.5433	-1.30619	0.369999	-3.53026	0.000415149	0.0314861	1.30619	-2.47288
ENSMUSG00000070348	27.598	-1.36821	0.387774	-3.52836	0.000418145	0.0314884	1.36821	-2.58149
ENSMUSG00000056054	917.803	-0.809444	0.23027	-3.51519	0.000439443	0.0326294	0.809444	-1.75254
ENSMUSG00000023915	37.5628	-0.677874	0.193206	-3.50856	0.000450547	0.0332216	0.677874	-1.59978
ENSMUSG00000003031	105.1	0.632463	0.180376	3.50635	0.000454293	0.033224	0.632463	1.55021
ENSMUSG00000031880	12.4096	0.933575	0.266366	3.50487	0.000456837	0.033224	0.933575	1.91
ENSMUSG00000025950	45.2842	-1.07184	0.306548	-3.4965	0.000471404	0.0340501	1.07184	-2.10212
ENSMUSG00000028341	11.1437	1.04631	0.299574	3.49266	0.000478228	0.0343096	1.04631	2.06524
ENSMUSG00000006014	442.717	-1.26758	0.363478	-3.48737	0.000487788	0.0347606	1.26758	-2.40758
ENSMUSG00000025701	70.8491	-0.808644	0.232179	-3.48286	0.000496096	0.035117	0.808644	-1.75156
ENSMUSG00000037944	83.9476	0.834912	0.240054	3.47802	0.000505131	0.0352462	0.834912	1.78375
ENSMUSG00000069516	1472.58	-0.822887	0.236544	-3.47879	0.000503678	0.0352462	0.822887	-1.76894
ENSMUSG00000033720	16.6761	-0.917642	0.264414	-3.47048	0.000519529	0.0358205	0.917642	-1.88903
ENSMUSG00000002578	5.71764	1.34583	0.389114	3.45869	0.000542804	0.0367101	1.34583	2.54176
ENSMUSG00000074519	15.3705	-0.993105	0.28702	-3.46006	0.000540064	0.0367101	0.993105	-1.99046
ENSMUSG00000025867	20.1949	0.779145	0.225436	3.45617	0.000547918	0.0368215	0.779145	1.71611
ENSMUSG00000022438	195.478	-0.969277	0.28176	-3.44008	0.000581549	0.0383907	0.969277	-1.95786
ENSMUSG00000024912	10.571	1.36405	0.396676	3.43871	0.000584494	0.0383907	1.36405	2.57408
ENSMUSG00000048895	9.86823	1.07918	0.313886	3.43814	0.000585731	0.0383907	1.07918	2.11284
ENSMUSG00000104713	8.47375	1.47175	0.428424	3.43527	0.000591961	0.038561	1.47175	2.77359
ENSMUSG00000022390	65.7958	0.595595	0.173562	3.43159	0.000600058	0.0388501	0.595595	1.5111
ENSMUSG00000106847	17.1376	-0.70392	0.205432	-3.42653	0.000611345	0.039104	0.70392	-1.62893
ENSMUSG00000020846	41.0828	-0.871728	0.254869	-3.4203	0.000625514	0.0397707	0.871728	-1.82985
ENSMUSG00000001029	48.9682	-0.91616	0.268745	-3.40903	0.000651944	0.0405455	0.91616	-1.88709
ENSMUSG00000035929	131.634	0.681316	0.199817	3.4097	0.000650348	0.0405455	0.681316	1.6036
ENSMUSG00000058427	419.439	1.61446	0.473644	3.4086	0.000652974	0.0405455	1.61446	3.06197
ENSMUSG00000002227	35.4102	0.642463	0.188785	3.40315	0.000666136	0.0408846	0.642463	1.56099
ENSMUSG00000051682	64.9438	-1.02794	0.301981	-3.40398	0.000664105	0.0408846	1.02794	-2.03911
ENSMUSG00000039911	17.2717	1.19701	0.352815	3.39274	0.00069197	0.0420903	1.19701	2.29264
ENSMUSG00000041926	124.541	-0.589601	0.173818	-3.39205	0.00069371	0.0420903	0.589601	-1.50483
ENSMUSG00000000791	17.3638	0.832399	0.24644	3.37769	0.000730981	0.0436681	0.832399	1.78064
ENSMUSG00000046879	205.113	0.765984	0.226805	3.37729	0.000732051	0.0436681	0.765984	1.70053
ENSMUSG00000025648	38.4132	-0.764085	0.226392	-3.37505	0.000738026	0.0437786	0.764085	-1.69829
ENSMUSG00000038400	12.7064	1.1598	0.344664	3.36501	0.000765399	0.0451501	1.1598	2.23426
ENSMUSG00000001700	54.803	0.902008	0.269565	3.34616	0.000819402	0.0452967	0.902008	1.86866
ENSMUSG00000004043	60.9715	0.591691	0.175979	3.36228	0.00077302	0.0452967	0.591691	1.50701
ENSMUSG00000014846	21.3962	-1.2581	0.374968	-3.35522	0.000793029	0.0452967	1.2581	-2.3918
ENSMUSG00000017309	6.12109	-1.96086	0.585335	-3.34998	0.000808186	0.0452967	1.96086	-3.89293
ENSMUSG00000020614	18.2073	-1.29918	0.388226	-3.34646	0.000818496	0.0452967	1.29918	-2.4609
ENSMUSG00000021360	42.0539	-0.71969	0.21477	-3.35099	0.000805232	0.0452967	0.71969	-1.64683
ENSMUSG00000026893	9.70739	-0.787223	0.235469	-3.34321	0.000828142	0.0452967	0.787223	-1.72575
ENSMUSG00000027068	19.3245	-0.795373	0.237358	-3.35095	0.000805362	0.0452967	0.795373	-1.73553
ENSMUSG00000029998	37.8203	-0.660153	0.197505	-3.34246	0.00083038	0.0452967	0.660153	-1.58025
ENSMUSG00000031328	2466.3	-0.592534	0.176485	-3.35743	0.000786714	0.0452967	0.592534	-1.50789
ENSMUSG00000045328	45.2537	0.745744	0.221888	3.3609	0.000776875	0.0452967	0.745744	1.67684
ENSMUSG00000054855	31.0241	0.739069	0.220854	3.34641	0.00081864	0.0452967	0.739069	1.6691
ENSMUSG00000055835	13.6097	0.828922	0.247376	3.35085	0.000805626	0.0452967	0.828922	1.77636
ENSMUSG00000068566	131.039	-0.638526	0.191063	-3.34196	0.000831876	0.0452967	0.638526	-1.55674
ENSMUSG00000056413	63.6231	-0.689826	0.206748	-3.33656	0.000848221	0.0457178	0.689826	-1.61309
ENSMUSG00000003518	69.9361	-0.694469	0.208346	-3.33325	0.000858386	0.046032	0.694469	-1.61829
ENSMUSG00000052160	238.863	-0.839229	0.251891	-3.33171	0.000863141	0.0460544	0.839229	-1.78909
ENSMUSG00000026358	10.443	1.15947	0.348858	3.32361	0.000888598	0.046131	1.15947	2.23375
ENSMUSG00000026579	421.581	-1.19077	0.358608	-3.32053	0.000898473	0.046131	1.19077	-2.28274
ENSMUSG00000034641	55.1374	-0.911187	0.273944	-3.32618	0.000880442	0.046131	0.911187	-1.88059
ENSMUSG00000032946	193.316	-0.59866	0.180496	-3.31674	0.000910734	0.0464912	0.59866	-1.51431
ENSMUSG00000000594	194.906	-0.666576	0.201338	-3.31073	0.000930537	0.0470497	0.666576	-1.5873
ENSMUSG00000005686	73.4543	-0.598348	0.181167	-3.30274	0.000957442	0.0477282	0.598348	-1.51398
ENSMUSG00000026821	95.9767	1.04956	0.317752	3.30307	0.00095632	0.0477282	1.04956	2.06989
ENSMUSG00000023903	27.7798	-0.750147	0.227505	-3.29728	0.000976257	0.0482568	0.750147	-1.68196
ENSMUSG00000023800	10.2383	-1.13534	0.344743	-3.29328	0.000990251	0.0484538	1.13534	-2.1967
ENSMUSG00000026193	4713.4	-1.06704	0.32416	-3.29172	0.000995773	0.0485005	1.06704	-2.09514
ENSMUSG00000048897	90.2612	-0.663228	0.201815	-3.28631	0.00101508	0.0491453	0.663228	-1.58362
ENSMUSG00000054517	15.4516	-0.787039	0.239554	-3.28543	0.00101827	0.0491453	0.787039	-1.72553
ENSMUSG00000078922	15.3776	1.16903	0.356171	3.28222	0.00102995	0.0494842	1.16903	2.2486

## Sheet: Liver_CS_Survive_vs_Control
	baseMean	log2FoldChange	lfcSE	stat	pvalue	padj	ABSLFC	FC
ENSMUSG00000026822	42507.7	7.33181	0.179911	40.7525	0	0	7.33181	161.1
ENSMUSG00000033831	74604.7	2.99138	0.0827596	36.1454	4.3894e-286	2.73613e-282	2.99138	7.95236
ENSMUSG00000039196	15896.4	8.78261	0.250213	35.1005	6.62166e-270	2.75174e-266	8.78261	440.381
ENSMUSG00000001131	1768.13	7.81125	0.230214	33.9303	2.38194e-252	7.42391e-249	7.81125	224.605
ENSMUSG00000058207	23287.6	6.6494	0.208599	31.8764	5.66504e-223	1.41252e-219	6.6494	100.385
ENSMUSG00000074115	61760.2	8.44862	0.283563	29.7945	4.60312e-195	9.56451e-192	8.44862	349.372
ENSMUSG00000031722	101779	3.05316	0.103217	29.58	2.70113e-192	4.81071e-189	3.05316	8.30029
ENSMUSG00000060591	2274.2	2.27832	0.0818926	27.8208	2.42742e-170	3.78283e-167	2.27832	4.85113
ENSMUSG00000057465	49361.3	8.59669	0.312468	27.5123	1.25277e-166	1.73537e-163	8.59669	387.135
ENSMUSG00000024863	1109.82	-3.40492	0.12412	-27.4325	1.12475e-165	1.40223e-162	3.40492	-10.5921
ENSMUSG00000032271	3902.82	6.65974	0.243832	27.3128	2.98691e-164	3.38525e-161	6.65974	101.107
ENSMUSG00000033860	133760	2.97476	0.111694	26.6331	2.80608e-156	2.91529e-153	2.97476	7.86127
ENSMUSG00000037095	4322.5	4.70691	0.184902	25.4562	6.02269e-143	5.77576e-140	4.70691	26.1169
ENSMUSG00000040026	25795.5	7.85423	0.312513	25.1325	2.19577e-139	1.95533e-136	7.85423	231.397
ENSMUSG00000079012	7357.61	1.80135	0.0749705	24.0275	1.43588e-127	1.19341e-124	1.80135	3.48547
ENSMUSG00000028001	58541.7	3.30447	0.139252	23.7302	1.76061e-124	1.37185e-121	3.30447	9.8797
ENSMUSG00000030111	2808.95	6.12694	0.263702	23.2343	2.04888e-119	1.50255e-116	6.12694	69.8865
ENSMUSG00000021091	15617	3.76835	0.167767	22.4618	9.80498e-112	6.79104e-109	3.76835	13.6266
ENSMUSG00000061540	4024.52	8.86188	0.401792	22.0559	8.39144e-108	5.50611e-105	8.86188	465.254
ENSMUSG00000021922	16151.4	2.46298	0.117903	20.8899	6.61409e-97	4.1229e-94	2.46298	5.51356
ENSMUSG00000017002	472.292	5.42948	0.262868	20.6548	8.83786e-95	5.24674e-92	5.42948	43.0959
ENSMUSG00000092008	128.139	-5.87185	0.290409	-20.2193	6.62674e-91	3.75525e-88	5.87185	-58.5603
ENSMUSG00000025197	95.8062	-4.10774	0.205351	-20.0035	5.13241e-89	2.78199e-86	4.10774	-17.2407
ENSMUSG00000031844	308.789	-2.39673	0.121027	-19.8033	2.7901e-87	1.44934e-84	2.39673	-5.26609
ENSMUSG00000060807	135.733	-8.09703	0.416267	-19.4516	2.82749e-84	1.41001e-81	8.09703	-273.81
ENSMUSG00000018459	525.536	-2.67293	0.13751	-19.438	3.68103e-84	1.69968e-81	2.67293	-6.37723
ENSMUSG00000026542	34784	2.67192	0.137451	19.4391	3.60756e-84	1.69968e-81	2.67192	6.37277
ENSMUSG00000033684	3100.32	2.03091	0.105621	19.2283	2.14525e-82	9.55173e-80	2.03091	4.08661
ENSMUSG00000068877	56.4492	-5.9631	0.313857	-18.9994	1.72452e-80	7.41366e-78	5.9631	-62.3838
ENSMUSG00000042248	237.557	-5.11795	0.270842	-18.8964	1.22031e-79	5.0712e-77	5.11795	-34.7261
ENSMUSG00000027870	315.037	-6.00258	0.318539	-18.8441	3.28411e-79	1.32074e-76	6.00258	-64.1146
ENSMUSG00000024661	16163.1	1.78224	0.0957331	18.6167	2.35227e-77	9.16429e-75	1.78224	3.43959
ENSMUSG00000039202	948.934	-2.49276	0.136148	-18.3092	6.98952e-75	2.64055e-72	2.49276	-5.62853
ENSMUSG00000020150	305.735	-5.89878	0.32261	-18.2846	1.09865e-74	4.02848e-72	5.89878	-59.6635
ENSMUSG00000030378	291.813	-5.60563	0.306894	-18.2657	1.55262e-74	5.53041e-72	5.60563	-48.6925
ENSMUSG00000051439	1682.49	6.4218	0.353675	18.1574	1.12308e-73	3.88928e-71	6.4218	85.7343
ENSMUSG00000073411	3584.27	2.06372	0.113673	18.1549	1.1742e-73	3.95641e-71	2.06372	4.18064
ENSMUSG00000031963	268.31	5.16339	0.286478	18.0237	1.27003e-72	4.16669e-70	5.16339	35.8372
ENSMUSG00000046402	726.096	-1.95531	0.10887	-17.96	4.0063e-72	1.28068e-69	1.95531	-3.87798
ENSMUSG00000030895	135560	2.93895	0.163966	17.9242	7.64053e-72	2.38136e-69	2.93895	7.66854
ENSMUSG00000070810	73.1113	-6.98287	0.392955	-17.7702	1.20326e-70	3.6588e-68	6.98287	-126.489
ENSMUSG00000062480	346.187	-1.7308	0.0977941	-17.6984	4.31545e-70	1.28097e-67	1.7308	-3.31911
ENSMUSG00000025044	522.841	2.66282	0.153309	17.3689	1.41806e-67	4.1114e-65	2.66282	6.33271
ENSMUSG00000018339	203.832	4.08689	0.236299	17.2954	5.09302e-67	1.44306e-64	4.08689	16.9933
ENSMUSG00000026981	1513.77	5.67464	0.33525	16.9266	2.86574e-64	7.93936e-62	5.67464	51.0783
ENSMUSG00000029596	1187.65	3.56401	0.210637	16.9202	3.19562e-64	8.66082e-62	3.56401	11.827
ENSMUSG00000112758	172.07	2.52892	0.151063	16.7409	6.60349e-63	1.75161e-60	2.52892	5.7714
ENSMUSG00000070368	54.6695	-5.53436	0.331411	-16.6994	1.32379e-62	3.43826e-60	5.53436	-46.3456
ENSMUSG00000030364	60.9435	-7.73046	0.462986	-16.697	1.3792e-62	3.50909e-60	7.73046	-212.374
ENSMUSG00000041028	1454.84	1.13955	0.0685511	16.6234	4.72046e-62	1.177e-59	1.13955	2.20312
ENSMUSG00000012428	7925.27	4.42346	0.266677	16.5873	8.60716e-62	2.10403e-59	4.42346	21.4583
ENSMUSG00000051716	773.23	2.47261	0.149517	16.5373	1.97574e-61	4.73684e-59	2.47261	5.55047
ENSMUSG00000020057	118.553	3.24017	0.196268	16.5089	3.16841e-61	7.45293e-59	3.24017	9.44903
ENSMUSG00000017707	2085.43	1.1707	0.0709321	16.5046	3.40051e-61	7.85077e-59	1.1707	2.25122
ENSMUSG00000054827	63.0935	-4.478	0.27166	-16.4839	4.79164e-61	1.08613e-58	4.478	-22.285
ENSMUSG00000060613	883.05	-2.48681	0.152488	-16.3082	8.62784e-60	1.92077e-57	2.48681	-5.60538
ENSMUSG00000020010	2162.14	1.8684	0.11479	16.2766	1.44629e-59	3.16331e-57	1.8684	3.65128
ENSMUSG00000022769	1230.39	3.23268	0.199676	16.1896	5.97002e-59	1.28325e-56	3.23268	9.40015
ENSMUSG00000042638	129.265	3.85653	0.23826	16.1862	6.30973e-59	1.33328e-56	3.85653	14.4854
ENSMUSG00000024679	356.566	3.82357	0.238786	16.0126	1.04394e-57	2.16913e-55	3.82357	14.1583
ENSMUSG00000046070	129.31	-3.86157	0.241932	-15.9614	2.3741e-57	4.85211e-55	3.86157	-14.5361
ENSMUSG00000043067	630.663	1.84151	0.116052	15.868	1.0553e-56	2.122e-54	1.84151	3.58386
ENSMUSG00000029727	860.014	1.80047	0.113889	15.809	2.69809e-56	5.33921e-54	1.80047	3.48333
ENSMUSG00000036892	663.103	-2.08998	0.132316	-15.7953	3.34999e-56	6.52567e-54	2.08998	-4.25741
ENSMUSG00000027761	1804.53	-1.90089	0.120688	-15.7504	6.81987e-56	1.30805e-53	1.90089	-3.73443
ENSMUSG00000015890	389.839	-1.77065	0.112462	-15.7444	7.50881e-56	1.41837e-53	1.77065	-3.41208
ENSMUSG00000021707	359.85	-2.43723	0.155204	-15.7035	1.43225e-55	2.66506e-53	2.43723	-5.41602
ENSMUSG00000037664	457.84	-3.13123	0.199545	-15.6918	1.72019e-55	3.15377e-53	3.13123	-8.76179
ENSMUSG00000079419	393.462	2.69325	0.171739	15.6823	2.00012e-55	3.61383e-53	2.69325	6.4677
ENSMUSG00000003283	239.311	3.02322	0.192894	15.673	2.31344e-55	4.12024e-53	3.02322	8.12982
ENSMUSG00000091867	313.512	-2.98345	0.190409	-15.6687	2.47758e-55	4.35043e-53	2.98345	-7.90876
ENSMUSG00000006818	3215.23	2.22189	0.141991	15.6481	3.42393e-55	5.92863e-53	2.22189	4.66505
ENSMUSG00000074639	194.271	-3.97814	0.254421	-15.6361	4.13396e-55	7.06002e-53	3.97814	-15.7594
ENSMUSG00000034591	366.114	3.60896	0.231312	15.6021	7.04226e-55	1.18643e-52	3.60896	12.2013
ENSMUSG00000019590	128.999	3.2963	0.211944	15.5527	1.52535e-54	2.53555e-52	3.2963	9.82391
ENSMUSG00000010651	170.699	-4.74598	0.305499	-15.5351	2.0062e-54	3.29095e-52	4.74598	-26.8338
ENSMUSG00000069456	105.804	-4.04077	0.264343	-15.2861	9.46395e-53	1.5323e-50	4.04077	-16.4586
ENSMUSG00000001663	236.743	-2.20855	0.144915	-15.2403	1.91063e-52	3.05382e-50	2.20855	-4.62209
ENSMUSG00000021794	7102.03	-1.71858	0.112773	-15.2393	1.93901e-52	3.05996e-50	1.71858	-3.29112
ENSMUSG00000029352	414.145	4.98548	0.327543	15.2208	2.57241e-52	4.00877e-50	4.98548	31.6795
ENSMUSG00000022425	283.791	-2.49796	0.164457	-15.1891	4.17433e-52	6.42486e-50	2.49796	-5.64886
ENSMUSG00000025747	127.503	-2.11186	0.139825	-15.1036	1.53223e-51	2.32955e-49	2.11186	-4.3225
ENSMUSG00000034424	806.375	-1.75985	0.116533	-15.1018	1.57554e-51	2.36653e-49	1.75985	-3.38663
ENSMUSG00000006395	92.6788	-2.81013	0.187632	-14.9768	1.04117e-50	1.54527e-48	2.81013	-7.01348
ENSMUSG00000030786	106.974	4.09453	0.273554	14.9679	1.18991e-50	1.74525e-48	4.09453	17.0834
ENSMUSG00000040017	818.624	2.19411	0.146763	14.95	1.5572e-50	2.25739e-48	2.19411	4.57607
ENSMUSG00000025350	155.308	-1.93194	0.129304	-14.9411	1.78007e-50	2.55082e-48	1.93194	-3.81569
ENSMUSG00000036764	644.184	2.73411	0.183928	14.8651	5.55118e-50	7.86438e-48	2.73411	6.6535
ENSMUSG00000022033	60.8817	-3.15927	0.212686	-14.8542	6.53624e-50	9.15588e-48	3.15927	-8.93378
ENSMUSG00000028874	101.692	3.26635	0.222107	14.7062	5.88065e-49	8.14601e-47	3.26635	9.62207
ENSMUSG00000029776	577.231	-1.17245	0.0803687	-14.5884	3.32835e-48	4.55984e-46	1.17245	-2.25395
ENSMUSG00000029380	805.059	7.09663	0.48669	14.5814	3.68817e-48	4.99787e-46	7.09663	136.867
ENSMUSG00000070704	803.756	-3.30084	0.228631	-14.4374	3.00943e-47	4.03425e-45	3.30084	-9.85488
ENSMUSG00000003617	15843.9	2.02561	0.140501	14.4171	4.04104e-47	5.35954e-45	2.02561	4.07165
ENSMUSG00000061959	76.6835	-3.51779	0.244376	-14.395	5.56113e-47	7.29796e-45	3.51779	-11.4541
ENSMUSG00000025492	2422.18	1.61298	0.112106	14.388	6.15362e-47	7.99138e-45	1.61298	3.05883
ENSMUSG00000030359	9292.85	1.38702	0.0965461	14.3664	8.41316e-47	1.08131e-44	1.38702	2.61537
ENSMUSG00000031207	500.786	1.66389	0.115887	14.3579	9.50302e-47	1.20892e-44	1.66389	3.1687
ENSMUSG00000020571	2065.99	1.25091	0.0872025	14.3449	1.14739e-46	1.4449e-44	1.25091	2.37991
ENSMUSG00000034108	353.565	-1.75802	0.123101	-14.2811	2.8719e-46	3.58039e-44	1.75802	-3.38233
ENSMUSG00000026390	1097.91	3.3195	0.232509	14.2768	3.05123e-46	3.76631e-44	3.3195	9.98316
ENSMUSG00000049037	129.048	3.29976	0.231797	14.2356	5.51213e-46	6.73723e-44	3.29976	9.84754
ENSMUSG00000030474	91.9262	4.21791	0.298	14.1541	1.76225e-45	2.1125e-43	4.21791	18.6088
ENSMUSG00000030659	126.894	3.21436	0.227096	14.1542	1.75869e-45	2.1125e-43	3.21436	9.28153
ENSMUSG00000058715	256.967	2.19073	0.155884	14.0535	7.32745e-45	8.70013e-43	2.19073	4.56536
ENSMUSG00000031765	7514.87	4.04775	0.288584	14.0262	1.07748e-44	1.26726e-42	4.04775	16.5384
ENSMUSG00000029499	626.666	-1.87197	0.133496	-14.0227	1.13147e-44	1.31832e-42	1.87197	-3.66033
ENSMUSG00000035836	239.321	-2.98261	0.212968	-14.005	1.45335e-44	1.67768e-42	2.98261	-7.90412
ENSMUSG00000059089	275.451	3.40743	0.244954	13.9105	5.46942e-44	6.25572e-42	3.40743	10.6106
ENSMUSG00000016024	2176.42	1.84792	0.133116	13.882	8.14583e-44	9.23219e-42	1.84792	3.5998
ENSMUSG00000027540	330.132	1.73419	0.125145	13.8575	1.14578e-43	1.28688e-41	1.73419	3.32694
ENSMUSG00000041481	687.066	3.53575	0.255735	13.8258	1.78067e-43	1.98211e-41	3.53575	11.5976
ENSMUSG00000022010	482.28	-2.95226	0.213891	-13.8027	2.45624e-43	2.70991e-41	2.95226	-7.73961
ENSMUSG00000025491	187.431	2.13003	0.154581	13.7794	3.39057e-43	3.70791e-41	2.13003	4.37727
ENSMUSG00000070427	109.992	2.59915	0.188846	13.7633	4.23659e-43	4.59283e-41	2.59915	6.05928
ENSMUSG00000038224	3602.29	-1.52617	0.110895	-13.7623	4.296e-43	4.61709e-41	1.52617	-2.88019
ENSMUSG00000000154	142.218	-2.12671	0.154753	-13.7427	5.63565e-43	5.90876e-41	2.12671	-4.36722
ENSMUSG00000032294	612.121	1.94701	0.141677	13.7426	5.64003e-43	5.90876e-41	1.94701	3.85575
ENSMUSG00000045917	153.615	1.87457	0.136403	13.7429	5.61545e-43	5.90876e-41	1.87457	3.66693
ENSMUSG00000023033	113.969	5.70505	0.416072	13.7117	8.64072e-43	8.97699e-41	5.70505	52.1665
ENSMUSG00000027559	833.557	-8.86512	0.648859	-13.6626	1.69758e-42	1.74906e-40	8.86512	-466.302
ENSMUSG00000003477	247.979	-5.48304	0.401508	-13.6561	1.85678e-42	1.89741e-40	5.48304	-44.7259
ENSMUSG00000058818	144.182	2.83386	0.207659	13.6467	2.11184e-42	2.14052e-40	2.83386	7.12981
ENSMUSG00000032575	1483.13	1.8425	0.135175	13.6304	2.64021e-42	2.65448e-40	1.8425	3.5863
ENSMUSG00000046949	223.145	-1.56983	0.115286	-13.6168	3.18229e-42	3.17389e-40	1.56983	-2.96869
ENSMUSG00000030342	902.092	2.42943	0.179037	13.5694	6.07896e-42	6.01479e-40	2.42943	5.38681
ENSMUSG00000000751	197.136	-1.42756	0.105441	-13.5389	9.22182e-42	9.05263e-40	1.42756	-2.68991
ENSMUSG00000022514	226.301	-1.53013	0.113315	-13.5034	1.4939e-41	1.45504e-39	1.53013	-2.88811
ENSMUSG00000035000	138.476	-2.04333	0.15175	-13.4651	2.50874e-41	2.42453e-39	2.04333	-4.12195
ENSMUSG00000026177	332.164	2.44336	0.181796	13.4401	3.51963e-41	3.37533e-39	2.44336	5.43908
ENSMUSG00000021928	1020.95	-1.49945	0.111629	-13.4325	3.90111e-41	3.71261e-39	1.49945	-2.82735
ENSMUSG00000057074	309.493	-2.5576	0.190859	-13.4005	6.00634e-41	5.67281e-39	2.5576	-5.88728
ENSMUSG00000021539	930.812	-2.41301	0.180078	-13.3998	6.06542e-41	5.68553e-39	2.41301	-5.32584
ENSMUSG00000029417	2256.58	4.06437	0.303452	13.3938	6.57245e-41	6.11483e-39	4.06437	16.7301
ENSMUSG00000020766	907.363	-1.97158	0.147907	-13.3299	1.55164e-40	1.43291e-38	1.97158	-3.92196
ENSMUSG00000048498	78.7132	5.07537	0.38089	13.325	1.65589e-40	1.51794e-38	5.07537	33.7162
ENSMUSG00000079057	207.226	-1.65512	0.124392	-13.3056	2.14676e-40	1.95355e-38	1.65512	-3.14949
ENSMUSG00000036278	42.5641	-2.06163	0.155063	-13.2955	2.45937e-40	2.22181e-38	2.06163	-4.17458
ENSMUSG00000039063	204.783	-2.4644	0.185457	-13.2882	2.70879e-40	2.42953e-38	2.4644	-5.51899
ENSMUSG00000059714	171.721	1.94602	0.1465	13.2835	2.88763e-40	2.57144e-38	1.94602	3.85311
ENSMUSG00000027371	70.3562	-1.83699	0.138338	-13.279	3.06658e-40	2.7099e-38	1.83699	-3.57264
ENSMUSG00000031007	483.426	1.34787	0.101509	13.2783	3.09153e-40	2.7099e-38	1.34787	2.54537
ENSMUSG00000042834	256.3	-3.62274	0.272839	-13.2779	3.10834e-40	2.7099e-38	3.62274	-12.3183
ENSMUSG00000023067	310.153	2.02298	0.152815	13.2381	5.28535e-40	4.57587e-38	2.02298	4.06423
ENSMUSG00000031762	5391.99	5.14316	0.38889	13.2252	6.27311e-40	5.39358e-38	5.14316	35.3383
ENSMUSG00000031173	678.083	-2.47665	0.187381	-13.2172	6.98343e-40	5.96318e-38	2.47665	-5.56602
ENSMUSG00000025395	77.7125	-1.9313	0.146351	-13.1963	9.21445e-40	7.81473e-38	1.9313	-3.81398
ENSMUSG00000032349	1011.83	-2.07965	0.157718	-13.1859	1.05782e-39	8.91072e-38	2.07965	-4.22705
ENSMUSG00000030148	194.091	2.85508	0.217248	13.142	1.89104e-39	1.58226e-37	2.85508	7.23546
ENSMUSG00000060459	2135.08	1.76085	0.134027	13.138	1.9942e-39	1.65745e-37	1.76085	3.38898
ENSMUSG00000027331	39.1666	-2.32477	0.177853	-13.0713	4.80227e-39	3.96489e-37	2.32477	-5.00986
ENSMUSG00000038387	213.307	1.82202	0.139599	13.0519	6.20219e-39	5.08702e-37	1.82202	3.53577
ENSMUSG00000025002	20.4383	-4.53364	0.347547	-13.0447	6.81299e-39	5.55148e-37	4.53364	-23.1612
ENSMUSG00000053113	387.804	4.00837	0.307386	13.0402	7.22806e-39	5.85144e-37	4.00837	16.0931
ENSMUSG00000064246	130.706	4.71858	0.361997	13.0349	7.7519e-39	6.23503e-37	4.71858	26.3289
ENSMUSG00000020227	162.384	4.80598	0.369619	13.0025	1.18342e-38	9.45748e-37	4.80598	27.9734
ENSMUSG00000028832	51.3997	-2.62862	0.202309	-12.9931	1.33902e-38	1.06328e-36	2.62862	-6.18434
ENSMUSG00000033965	298.312	-1.68217	0.129942	-12.9456	2.48775e-38	1.96296e-36	1.68217	-3.20911
ENSMUSG00000060407	811.984	-1.45004	0.112169	-12.9273	3.1585e-38	2.47655e-36	1.45004	-2.73216
ENSMUSG00000029363	98.9184	-1.72372	0.133626	-12.8996	4.52502e-38	3.52584e-36	1.72372	-3.30287
ENSMUSG00000019987	20465.9	2.06563	0.160337	12.8831	5.60635e-38	4.34126e-36	2.06563	4.18616
ENSMUSG00000022766	1577.2	-3.23926	0.25173	-12.868	6.81672e-38	5.24593e-36	3.23926	-9.4431
ENSMUSG00000042349	146.856	2.17536	0.169163	12.8595	7.60561e-38	5.81712e-36	2.17536	4.51698
ENSMUSG00000057411	222.137	-1.32001	0.102916	-12.826	1.17202e-37	8.90948e-36	1.32001	-2.49668
ENSMUSG00000026189	294.575	-1.79249	0.139882	-12.8143	1.36363e-37	1.03032e-35	1.79249	-3.46412
ENSMUSG00000028070	275.278	-1.39426	0.10885	-12.809	1.46024e-37	1.09668e-35	1.39426	-2.62853
ENSMUSG00000033105	373.453	2.27811	0.17788	12.807	1.49868e-37	1.1188e-35	2.27811	4.85042
ENSMUSG00000028553	603.225	-3.07434	0.240372	-12.7899	1.86616e-37	1.38484e-35	3.07434	-8.42304
ENSMUSG00000038917	1111.42	2.90625	0.227353	12.783	2.04138e-37	1.50591e-35	2.90625	7.49668
ENSMUSG00000037411	1435.11	5.88314	0.46028	12.7816	2.07619e-37	1.52258e-35	5.88314	59.0204
ENSMUSG00000055737	661.577	-1.90218	0.14947	-12.7262	4.22912e-37	3.0833e-35	1.90218	-3.73778
ENSMUSG00000074336	5179.01	-2.02308	0.159028	-12.7215	4.48901e-37	3.25375e-35	2.02308	-4.06451
ENSMUSG00000054612	47.2226	-2.18516	0.172351	-12.6785	7.77718e-37	5.60451e-35	2.18516	-4.54779
ENSMUSG00000027506	240.495	1.60134	0.126692	12.6396	1.2763e-36	9.14463e-35	1.60134	3.03425
ENSMUSG00000061232	2117.9	1.85238	0.147048	12.5971	2.18981e-36	1.56002e-34	1.85238	3.61096
ENSMUSG00000022037	3253.16	1.82677	0.145625	12.5443	4.27091e-36	3.00822e-34	1.82677	3.54741
ENSMUSG00000027907	199.887	2.21706	0.176738	12.5444	4.26749e-36	3.00822e-34	2.21706	4.64946
ENSMUSG00000022372	156.298	2.41641	0.193303	12.5006	7.40604e-36	5.18714e-34	2.41641	5.33842
ENSMUSG00000023078	133.095	6.21422	0.497317	12.4955	7.9009e-36	5.50282e-34	6.21422	74.2449
ENSMUSG00000078799	106.884	-6.88664	0.551998	-12.4758	1.01126e-35	7.00408e-34	6.88664	-118.327
ENSMUSG00000022881	81.899	-1.8973	0.152126	-12.4719	1.06236e-35	7.31734e-34	1.8973	-3.72516
ENSMUSG00000036570	306.202	-2.12584	0.170696	-12.454	1.33065e-35	9.11493e-34	2.12584	-4.36459
ENSMUSG00000071714	76.8292	3.39416	0.273487	12.4107	2.28595e-35	1.55732e-33	3.39416	10.5135
ENSMUSG00000020538	229.131	-2.01058	0.162586	-12.3663	3.97919e-35	2.69612e-33	2.01058	-4.02945
ENSMUSG00000021136	559.452	1.21387	0.0982952	12.3492	4.91893e-35	3.31483e-33	1.21387	2.31959
ENSMUSG00000027984	1118.82	-2.76426	0.22466	-12.3042	8.59585e-35	5.76153e-33	2.76426	-6.79401
ENSMUSG00000032348	56.6914	-3.63884	0.296226	-12.284	1.10387e-34	7.3593e-33	3.63884	-12.4566
ENSMUSG00000054417	958.41	-3.6596	0.298557	-12.2576	1.52894e-34	1.0139e-32	3.6596	-12.6371
ENSMUSG00000026399	430.909	2.60905	0.212906	12.2545	1.58937e-34	1.04839e-32	2.60905	6.10104
ENSMUSG00000069792	1049.37	3.42508	0.279914	12.2362	1.99119e-34	1.30654e-32	3.42508	10.7412
ENSMUSG00000029084	584.773	2.01146	0.16443	12.2329	2.07328e-34	1.35328e-32	2.01146	4.0319
ENSMUSG00000026548	178.76	3.60715	0.295274	12.2163	2.54484e-34	1.65243e-32	3.60715	12.1859
ENSMUSG00000022102	72.0273	2.33697	0.192149	12.1623	4.93351e-34	3.18684e-32	2.33697	5.05241
ENSMUSG00000032311	266.891	3.42438	0.281624	12.1594	5.11183e-34	3.28501e-32	3.42438	10.736
ENSMUSG00000061808	31245.3	-1.90188	0.156579	-12.1464	5.99123e-34	3.83039e-32	1.90188	-3.73699
[truncated: 4,606 more rows]

## Sheet: Liver_CS_Die_vs_Control
	baseMean	log2FoldChange	lfcSE	stat	pvalue	padj	ABSLFC	FC
[truncated: 5,751 more rows]

## Sheet: Liver_CS_Die_vs_CS_Survive
	baseMean	log2FoldChange	lfcSE	stat	pvalue	padj	ABSLFC	FC
[truncated: 1,049 more rows]

[truncated: 3 more sheets: Spleen_CS_Survive_vs_Control, Spleen_CS_Die_vs_Control, Spleen_CS_Die_vs_CS_Survive]
